# Supplementary material for: Identification of the Hevea brasiliensis AP2/ERF superfamily by RNA sequencing
Source: BMC Genomics. 2013 Jan 16;14:30. doi: 10.1186/1471-2164-14-30 (PMC3644242; doi:10.1186/1471-2164-14-30)
Supplement: Additional file 1 — Amino acid sequences of partial AP2 domain from the 45 AP2/ERF members found in Xia et al. (2011). [file 1471-2164-14-30-S1.txt]

>Unigene18343
SGYKGVRWDKKRGRWVAEIRDPSENGKRKRFSLGKFGTEEAAKAAIAARKKLEG
>Unigene18343
YKGVRWDKKRGRWVAEIRDPSENGKRKRFSLGKFGTEEAAKAAIAARKKLEG
>Unigene5386
SGYKGVRWDKKRGRWVAEIRDPSENGKRKRFSLGKFGTEEAAKAAIAARKKLEG
>Unigene5386
SGYKGVRWDKKRGRWVAEIRDPSENGKRKRFSLGKFGTEEAAKAAIAARKKLEGE
>Unigene16701
SGYKGVRWDKKRGRWVAEIRDPSENGKRKRFSLGKFGTEEAAKAAIAARKKLEG
>Unigene16701
SGYKGVRWDKKRGRWVAEIRDPSENGKRKRFSLGKFGTEE
>Unigene10081
SGYKGVRWDKKRGRWVAEIRDPSENGKRKRFSLGKFGTEEAAKAAIAARKKLEG
>Unigene115
GYKGVRWDKKRGRWVAEIRDPSENGKRKRFSLGKFGTEEAAKAAIAARKKLEG
>Unigene18719
GYKGVRWDKKRGRWVAEIRDPSENGKRKRFSLGKFGTEEAAKAAIAARKKLEG
>Unigene47422
GYKGVRWDKKRGRWVAEIRDPSENGKRKRFSLGKFGTEEAAKAAIAARKKLEG
>Unigene48441
SGYKGVRWDKKRGRWVAEIRDPSENGKRKRFSLGKFGTEEAAKAAIAARKKLEG
>Unigene46894
GYKGVRWDKKRGRWVAEIRDPSENGKRKRFSLGKFGTEEAAKAAIAARKKLEG
>Unigene46984
GYKGVRWDKKRGRWVAEIRDPSENGKRKRFSLGKFGTEEAAKAAIAARKKLEG
>Unigene47490
GYKGVRWDKKRGRWVAEIRDPSENGKRKRFSLGKFGTEEAAKAAIAARKKLEG
>Unigene13390
GYKGVRWDKKRGRWVAEIRDPSENGKRKRFSLGKFGTEEAAKAAIAARKKLEG
>Unigene14042
GYKGVRWDKKRGRWVAEIRDPSENGKRKRFSLGKFGTEEAAKAAIAARKKLEGE
>Unigene47712
SGYKGVRWDKKRGRWVAEIRDPSENGKRKRFSLGKFGTEEAAKAAIAARKKLEG
>Unigene40632
YKGVRWDKKRGRWVAEIRDPSENGKRKRFSLGKFGTEEAAKAAIAARK
>Unigene20424
SGYKGVRWDKKRGRWVAEIRDPSENGKRKRFSLGKFGTEEAAKAAIAARKKLEG
>Unigene35834
SGYKGVRWDKKRGRWVAEIRDPSENGKRKRFSLGKFGTEEAAKAAIAARKKLEG
>Unigene47294
SGYKGVRWDKKRGRWVAEIRDPSENGKRKRFSLGKFGTEEAAKAAIAARKKLEG
>Unigene42938
VRWDKKRGRWVAEIRDPSENGKRKRFSLGKFGTEEAAKAAIAARKKLEGE
>Unigene44563
GYKGVRWDKKRGRWVAEIRDPSENGKRKRFSLGKFGTEEAAKAAIAAR
>Unigene47309
SGYKGVRWDKKRGRWVAEIRDPSENGKRKRFSLGKFGTEEAAKAAIAARKKLEG
>Unigene47868
GYKGVRWDKKRGRWVAEIRDPSENGKRKRFSLGKFGTEEAAKAAIAARKKLE
>Unigene12338
SGYKGVRWDKKRGRWVAEIRDPSENGKRKRFSLGKFGTEEAAKAAIAARKKLEG
>Unigene45245
GYKGVRWDKKRGRWVAEIRDPSENGKRKRFSLGKFGTEEAAKAAIAARKKLEGE
>Unigene46779
SGYKGVRWDKKRGRWVAEIRDPSENGKRKRFSLGKFGTEEAAKAAIAARKKLEG
>Unigene5480
SGYKGVRWDKKRGRWVAEIRDPSENGKRKRFSLGKFGTEEAAKAAIAARKKLEGE
>Unigene7578
SGYKGVRWDKKRGRWVAEIRDPSENGKRKRFSLGKFGTEEAAKAAIAARKKLEG
>Unigene33313
GYKGVRWDKKRGRWVAEIRDPSENGKRKRFSLGKFGTEEAAKAAIAARKKL
>Unigene6169
GYKGVRWDKKRGRWVAEIRDPSENGKRKRFSLGKFGTEEAAKAAIAARKKL
>Unigene18984
SGYKGVRWDKKRGRWVAEIRDPSENGKRKRFSLGKFGTEEAAKAAIAARKKLE
>Unigene29538
RWVAEIRDPSENGKRKRFSLGKFGTEEAAKAAIAARKKLEG
>Unigene19960
GYKGVRWDKKRGRWVAEIRDPSENGKRKRFSLGKFGTEEAAKAAIAARKKLEG
>Unigene12857
AEIRDPSENGKRKRFSLGKFGTEEAAKAAIAARKKLEG
>Unigene44233
IRDPSENGKRKRFSLGKFGTEEAAKAAIAARKKLEG
>Unigene21683
GYKGVRWDKKRGRWVAEIRDPSENGKRKRFSLGKF
>Unigene10955
YKGVRWDKKRGRWVAEIRDPSENGKRKRFSL
>Unigene4955
KRFSLGKFGTEEAAKAAIAARKKLEG
>Unigene17368
RKRFSLGKFGTEEAAKAAIAARKKLEG
>Unigene43375
GYKGVRWDKKRGRWVAEIRDP
>Unigene16837
YKGVRWDKKRGRWVAEIRD
>Unigene46192
GYKGVRWDKKRGRWVAEIRDP
>Unigene27532
SGYKGVRWDKKRGRWVAEIRDPSENGKRKRFSL
