# Supplementary material for: Identification of the Hevea brasiliensis AP2/ERF superfamily by RNA sequencing
Source: BMC Genomics. 2013 Jan 16;14:30. doi: 10.1186/1471-2164-14-30 (PMC3644242; doi:10.1186/1471-2164-14-30)
Supplement: Additional file 3 — Outputs from the DESeq analysis using read distribution for contigs of each tissue-type libraries. [file 1471-2164-14-30-S3.xlsx]

## Sheet: BarkvsET
	id	baseMean	baseMeanA	baseMeanB	foldChange	log2FoldChange	pval	padj
1	HbAP2-1	2.57247877713763	0	5.14495755427526	Inf	Inf	0.266903274790334	1
2	HbAP2-10	3.05839143504141	0.97182531580755	5.14495755427526	5.29411764705882	2.40439025507934	0.484104866749254	1
3	HbAP2-11	1.0004084133313	0.97182531580755	1.02899151085505	1.05882352941176	0.0824621601919727	1	1
4	HbAP2-12	2.57247877713763	0	5.14495755427526	Inf	Inf	0.266903274790334	1
5	HbAP2-13	3.42997170285018	5.8309518948453	1.02899151085505	0.176470588235294	-2.50250034052918	0.437778895478553	1
6	HbAP2-14	2.05798302171011	0	4.11596604342021	Inf	Inf	0.351517772529916	1
7	HbAP2-15	2.51531258209013	1.9436506316151	3.08697453256516	1.58823529411765	0.667424660913129	0.972494541992913	1
8	HbAP2-16	0.485912657903775	0.97182531580755	0	0	#NAME?	1	1
9	HbAP2-17	0	0	0	NA	NA	NA	NA
10	HbAP2-18	6.05961667503531	3.8873012632302	8.23193208684042	2.11764705882353	1.08246216019197	0.652338286789036	1
11	HbAP2-19	5.43078852951278	7.7746025264604	3.08697453256516	0.397058823529412	-1.33257533908687	0.592081207301629	1
12	HbAP2-2	0.514495755427526	0	1.02899151085505	Inf	Inf	0.971950116442443	1
13	HbAP2-20	1.51490416875883	0.97182531580755	2.05798302171011	2.11764705882353	1.08246216019197	0.975895787987568	1
14	HbAP2-3	9.775419353123	0	19.550838706246	Inf	Inf	0.0179734562329363	1
15	HbAP2-4	0.485912657903775	0.97182531580755	0	0	#NAME?	1	1
16	HbAP2-5	4.40179701865773	7.7746025264604	1.02899151085505	0.132352941176471	-2.91753783980803	0.30305428819338	1
17	HbAP2-6	1.54348726628258	0	3.08697453256516	Inf	Inf	0.459943130150898	1
18	HbAP2-7	2.42956328951888	4.85912657903775	0	0	#NAME?	0.299871808993887	1
19	HbAP2-8	11.2903235218818	18.4646810003435	4.11596604342021	0.222910216718266	-2.16546535325161	0.232939232478339	1
20	HbAP2-9	4.94487587160901	6.80277721065285	3.08697453256516	0.453781512605042	-1.13993026114448	0.676739006297888	1
21	HbERF-Ia1	0.485912657903775	0.97182531580755	0	0	#NAME?	1	1
22	HbERF-Ib1	2.91547594742265	5.8309518948453	0	0	#NAME?	0.232880861142919	1
23	HbERF-Ib10	0	0	0	NA	NA	NA	NA
24	HbERF-Ib11	0	0	0	NA	NA	NA	NA
25	HbERF-Ib2	57.7950231930255	64.1404708432983	51.4495755427526	0.802139037433155	-0.318075769391756	0.834673128152314	1
26	HbERF-Ib3	20.2939992418635	27.2111088426114	13.3768896411157	0.491596638655462	-1.02445304372454	0.51287658646274	1
27	HbERF-Ib4	11.6904868872144	22.3519822635737	1.02899151085505	0.0460358056265985	-4.44109979586504	0.0401191771066917	1
28	HbERF-Ib5	25.0387934308063	23.3238075793812	26.7537792822314	1.14705882352941	0.197939377611909	0.920275491979341	1
29	HbERF-Ib6	16.0922839058721	30.1265847900341	2.05798302171011	0.0683111954459203	-3.8717341501949	0.0385992928283237	1
30	HbERF-Ib7	9.00367571998171	8.74642784226795	9.26092359769548	1.05882352941176	0.0824621601919727	1	1
31	HbERF-Ib8	0.485912657903775	0.97182531580755	0	0	#NAME?	1	1
32	HbERF-Ib9	0	0	0	NA	NA	NA	NA
33	HbERF-IIa1	4.63046179884774	0	9.26092359769548	Inf	Inf	0.100438140413482	1
34	HbERF-IIa2	7.80318562398415	14.5773797371133	1.02899151085505	0.0705882352941176	-3.82442843541655	0.101980685324037	1
35	HbERF-IIb1	2.0008168266626	1.9436506316151	2.05798302171011	1.05882352941176	0.0824621601919727	1	1
36	HbERF-IIb2	3.8873012632302	7.7746025264604	0	0	#NAME?	0.14706436455274	1
37	HbERF-IIb3	2.05798302171011	0	4.11596604342021	Inf	Inf	0.351517772529916	1
38	HbERF-IIb4	0	0	0	NA	NA	NA	NA
39	HbERF-IIIa1	1.02899151085505	0	2.05798302171011	Inf	Inf	0.617567829512119	1
40	HbERF-IIIb1	2.0008168266626	1.9436506316151	2.05798302171011	1.05882352941176	0.0824621601919727	1	1
41	HbERF-IIIb2	0.485912657903775	0.97182531580755	0	0	#NAME?	1	1
42	HbERF-IIIc1	1.97223372913885	2.91547594742265	1.02899151085505	0.352941176470588	-1.50250034052918	0.81038383231103	1
43	HbERF-IIId1	0.97182531580755	1.9436506316151	0	0	#NAME?	0.654478402344992	1
44	HbERF-IIId2	2.91547594742265	5.8309518948453	0	0	#NAME?	0.232880861142919	1
45	HbERF-IIId3	0	0	0	NA	NA	NA	NA
46	HbERF-IIIe1	19.7509203889123	28.182934158419	11.3189066194056	0.401622718052738	-1.3160872162983	0.400115596247512	1
47	HbERF-IIIe2	12.4336474228319	14.5773797371133	10.2899151085505	0.705882352941176	-0.502500340529184	0.802333401135949	1
48	HbERF-IIIe3	0.514495755427526	0	1.02899151085505	Inf	Inf	0.971950116442443	1
49	HbERF-IIIe4	1.48632107123508	1.9436506316151	1.02899151085505	0.529411764705882	-0.917537839808027	1	1
50	HbERF-IVa1	3.0012252399939	2.91547594742265	3.08697453256516	1.05882352941176	0.0824621601919727	1	1
51	HbERF-IVa2	10.8901601565493	14.5773797371133	7.20294057598537	0.494117647058823	-1.01707351335894	0.583106905683806	1
52	HbERF-IVa3	1.45773797371133	2.91547594742265	0	0	#NAME?	0.495141125775257	1
53	HbERF-IXa2	5.91670118741655	8.74642784226795	3.08697453256516	0.352941176470588	-1.50250034052918	0.519696014409792	1
54	HbERF-IXb1	3.0012252399939	2.91547594742265	3.08697453256516	1.05882352941176	0.0824621601919727	1	1
55	HbERF-IXb2	2.45814638704263	3.8873012632302	1.02899151085505	0.264705882352941	-1.91753783980803	0.65502899033899	1
56	HbERF-IXb3	7.37443916112788	11.6619037896906	3.08697453256516	0.264705882352941	-1.91753783980803	0.358750629683141	1
57	HbERF-IXb4	4.8877096765615	8.74642784226795	1.02899151085505	0.117647058823529	-3.08746284125034	0.254810423238398	1
58	HbERF-IXb5	2.02939992418635	0.97182531580755	3.08697453256516	3.17647058823529	1.66742466091313	0.760723245531023	1
59	HbERF-IXb6	0.97182531580755	1.9436506316151	0	0	#NAME?	0.654478402344992	1
60	HbERF-IXb7	9.86116864569426	14.5773797371133	5.14495755427526	0.352941176470588	-1.50250034052918	0.421803311314243	1
61	HbERF-IXb8	5.37362233446528	9.7182531580755	1.02899151085505	0.105882352941176	-3.23946593469539	0.215453384288378	1
62	HbERF-IXc1	3.51572099542143	2.91547594742265	4.11596604342021	1.41176470588235	0.497499659470817	0.968986824465543	1
63	HbERF-IXc2	0	0	0	NA	NA	NA	NA
64	HbERF-IXc3	0	0	0	NA	NA	NA	NA
65	HbERF-IXc4	12.1478164475944	24.2956328951888	0	0	#NAME?	0.0112931015299101	1
66	HbERF-IXc5	7.88893491655541	11.6619037896906	4.11596604342021	0.352941176470588	-1.50250034052918	0.46022808799195	1
67	HbERF-IXc6	0.485912657903775	0.97182531580755	0	0	#NAME?	1	1
68	HbERF-IXc7	1.45773797371133	2.91547594742265	0	0	#NAME?	0.495141125775257	1
69	HbERF-Va2	1.48632107123508	1.9436506316151	1.02899151085505	0.529411764705882	-0.917537839808027	1	1
70	HbERF-Vb1	0.514495755427526	0	1.02899151085505	Inf	Inf	0.971950116442443	1
71	HbERF-Vb2	3.05839143504141	0.97182531580755	5.14495755427526	5.29411764705882	2.40439025507934	0.484104866749254	1
72	HbERF-Vb3	0	0	0	NA	NA	NA	NA
73	HbERF-VI1	0.485912657903775	0.97182531580755	0	0	#NAME?	1	1
74	HbERF-VI2	1.02899151085505	0	2.05798302171011	Inf	Inf	0.617567829512119	1
75	HbERF-VI3	0	0	0	NA	NA	NA	NA
76	HbERF-VI4	0.514495755427526	0	1.02899151085505	Inf	Inf	0.971950116442443	1
77	HbERF-VI5	1.48632107123508	1.9436506316151	1.02899151085505	0.529411764705882	-0.917537839808027	1	1
78	HbERF-VIIa1	11.8334023748331	0	23.6668047496662	Inf	Inf	0.0108976301212529	1
79	HbERF-VIIa10	0	0	0	NA	NA	NA	NA
80	HbERF-VIIa11	27.6398553054677	22.3519822635737	32.9277283473617	1.47314578005115	0.55890020413496	0.717525919867255	1
81	HbERF-VIIa12	237.86853759266	274.054739057729	201.68233612759	0.735919899874844	-0.442379348091612	0.813887783183668	1
82	HbERF-VIIa13	27.9828524757527	28.182934158419	27.7827707930864	0.985801217038539	-0.020631332772131	1	1
83	HbERF-VIIa14	0.485912657903775	0.97182531580755	0	0	#NAME?	1	1
84	HbERF-VIIa15	0.97182531580755	1.9436506316151	0	0	#NAME?	0.654478402344992	1
85	HbERF-VIIa16	13.9485515915907	15.5492050529208	12.3478981302606	0.794117647058823	-0.332575339086871	0.879250178160016	1
86	HbERF-VIIa17	14.4344642494945	16.5210303687284	12.3478981302606	0.747404844290657	-0.420038180337211	0.831240163573805	1
87	HbERF-VIIa18	0.97182531580755	1.9436506316151	0	0	#NAME?	0.654478402344992	1
88	HbERF-VIIa19	0.485912657903775	0.97182531580755	0	0	#NAME?	1	1
89	HbERF-VIIa2	2.02939992418635	0.97182531580755	3.08697453256516	3.17647058823529	1.66742466091313	0.760723245531023	1
90	HbERF-VIIa20	51.5639079328477	66.0841214749134	37.0436943907819	0.560553633217993	-0.835075679616054	0.565980709234502	1
91	HbERF-VIIa21	24.9816272357588	25.2674582109963	24.6957962605213	0.977375565610859	-0.0330150572279634	1	1
92	HbERF-VIIa22	0	0	0	NA	NA	NA	NA
93	HbERF-VIIa23	0.485912657903775	0.97182531580755	0	0	#NAME?	1	1
94	HbERF-VIIa3	17.5500218795834	15.5492050529208	19.550838706246	1.25735294117647	0.330389673635558	0.864437795593892	1
95	HbERF-VIIa4	21.8089034106224	10.6900784738831	32.9277283473617	3.08021390374331	1.62303054155468	0.291456560952771	1
96	HbERF-VIIa5*	0.514495755427526	0	1.02899151085505	Inf	Inf	0.971950116442443	1
97	HbERF-VIIa6	1.54348726628258	0	3.08697453256516	Inf	Inf	0.459943130150898	1
98	HbERF-VIIa7	130.481840195925	164.238478371476	96.725202020375	0.58893143056039	-0.763828424412574	0.633380115449313	1
99	HbERF-VIIa8	1.48632107123508	1.9436506316151	1.02899151085505	0.529411764705882	-0.917537839808027	1	1
100	HbERF-VIIa9	8.28909828188793	15.5492050529208	1.02899151085505	0.0661764705882353	-3.91753783980803	0.0894053565933967	1
101	HbERF-VIIIa1	10.004084133313	9.7182531580755	10.2899151085505	1.05882352941176	0.0824621601919727	1	1
102	HbERF-VIIIa10	18.636179585486	31.0984101058416	6.17394906513032	0.198529411764706	-2.33257533908687	0.151172378493809	1
103	HbERF-VIIIa11	0.97182531580755	1.9436506316151	0	0	#NAME?	0.654478402344992	1
104	HbERF-VIIIa12	6.85994340570035	11.6619037896906	2.05798302171011	0.176470588235294	-2.50250034052918	0.256398146915614	1
105	HbERF-VIIIa13	3.48713789789768	3.8873012632302	3.08697453256516	0.794117647058823	-0.332575339086871	1	1
106	HbERF-VIIIa14	2.02939992418635	0.97182531580755	3.08697453256516	3.17647058823529	1.66742466091313	0.760723245531023	1
107	HbERF-VIIIa2	13.9771346891145	14.5773797371133	13.3768896411157	0.917647058823529	-0.123988717275454	0.989138423128687	1
108	HbERF-VIIIa3	8.86076023236296	13.6055544213057	4.11596604342021	0.302521008403361	-1.72489276186563	0.374161852575056	1
109	HbERF-VIIIa4	21.9804019957649	22.3519822635737	21.6088217279561	0.966751918158568	-0.0487823730862798	1	1
110	HbERF-VIIIa5	5.14495755427526	0	10.2899151085505	Inf	Inf	0.0811819243421183	1
111	HbERF-VIIIa6	1.54348726628258	0	3.08697453256516	Inf	Inf	0.459943130150898	1
112	HbERF-VIIIa7	4.05879984837271	1.9436506316151	6.17394906513032	3.17647058823529	1.66742466091313	0.561120745771959	1
113	HbERF-VIIIa8	2.48672948456638	2.91547594742265	2.05798302171011	0.705882352941176	-0.502500340529183	1	1
114	HbERF-VIIIa9	9.03225881750546	7.7746025264604	10.2899151085505	1.32352941176471	0.404390255079335	0.881166950992156	1
115	HbERF-VIIIb1	29.326258059369	0	58.652516118738	Inf	Inf	0.000950833408824218	1
116	HbERF-VI-L1	6.40261384532033	9.7182531580755	3.08697453256516	0.317647058823529	-1.65450343397423	0.4576909070933	1
117	HbERF-VI-L2	3.48713789789768	3.8873012632302	3.08697453256516	0.794117647058823	-0.332575339086871	1	1
118	HbERF-VI-L3	24.3242159927125	30.1265847900341	18.521847195391	0.614800759013283	-0.70180914875259	0.650747987700989	1
119	HbERF-VI-L4	8.28909828188793	15.5492050529208	1.02899151085505	0.0661764705882353	-3.91753783980803	0.0894053565933967	1
120	HbERF-VI-L5	3.8873012632302	7.7746025264604	0	0	#NAME?	0.14706436455274	1
121	HbERF-VI-L6	1.9436506316151	3.8873012632302	0	0	#NAME?	0.3853436314543	1
122	HbERF-Xa1	4.08738294589646	0.97182531580755	7.20294057598537	7.41176470588235	2.88981708224958	0.320731840296187	1
123	HbERF-Xa2	8.7178447447442	0.97182531580755	16.4638641736808	16.9411764705882	4.08246216019197	0.0730119893556364	1
124	HbERF-Xa3	3.60147028799269	0	7.20294057598537	Inf	Inf	0.158706227863197	1
125	HbERF-Xa4	0.514495755427526	0	1.02899151085505	Inf	Inf	0.971950116442443	1
126	HbERF-Xa5	3.40138860532643	6.80277721065285	0	0	#NAME?	0.183741128358131	1
127	HbERF-Xa6	1.45773797371133	2.91547594742265	0	0	#NAME?	0.495141125775257	1
128	HbERF-Xa7	1.45773797371133	2.91547594742265	0	0	#NAME?	0.495141125775257	1
129	HbERF-Xa8	0.485912657903775	0.97182531580755	0	0	#NAME?	1	1
130	HbERF-Xb1	2.42956328951888	4.85912657903775	0	0	#NAME?	0.299871808993887	1
131	HbRAV-1	9.80400245064676	16.5210303687284	3.08697453256516	0.186851211072664	-2.42003818033721	0.207578807898359	1
132	HbRAV-2	9.86116864569426	14.5773797371133	5.14495755427526	0.352941176470588	-1.50250034052918	0.421803311314243	1
133	HbRAV-3	11.8905685698806	15.5492050529208	8.23193208684042	0.529411764705882	-0.917537839808027	0.613605470776855	1
134	HbRAV-4	1.54348726628258	0	3.08697453256516	Inf	Inf	0.459943130150898	1
135	HbSoloist1	6.34544765027283	11.6619037896906	1.02899151085505	0.0882352941176471	-3.50250034052918	0.156859312238488	1
136	HbSoloist2	7.11719128341412	2.91547594742265	11.3189066194056	3.88235294117647	1.95693127810811	0.352740662562107	1
137	HbSoloist3	0.514495755427526	0	1.02899151085505	Inf	Inf	0.971950116442443	1

## Sheet: BarkvsLeaf
	id	baseMean	baseMeanA	baseMeanB	foldChange	log2FoldChange	pval	padj
1	HbAP2-1	0	0	0	NA	NA	NA	NA
2	HbAP2-10	2.07673313471436	0.930949336251263	3.22251693317745	3.46153846153846	1.79141337818858	0.779887527343486	1
3	HbAP2-11	0.465474668125631	0.930949336251263	0	0	#NAME?	1	1
4	HbAP2-12	0	0	0	NA	NA	NA	NA
5	HbAP2-13	2.79284800875379	5.58569601750758	0	0	#NAME?	0.373137703713923	1
6	HbAP2-14	0	0	0	NA	NA	NA	NA
7	HbAP2-15	5.22763858048786	1.86189867250253	8.59337848847319	4.61538461538461	2.20645087746743	0.49519243411977	1
8	HbAP2-16	2.61381929024393	0.930949336251263	4.2966892442366	4.61538461538461	2.20645087746743	0.659842647633882	1
9	HbAP2-17	0	0	0	NA	NA	NA	NA
10	HbAP2-18	5.08441560567997	3.72379734500505	6.4450338663549	1.73076923076923	0.791413378188582	0.845570843892998	1
11	HbAP2-19	4.26088350053463	7.4475946900101	1.07417231105915	0.144230769230769	-2.79354912253257	0.45916115787507	1
12	HbAP2-2	0	0	0	NA	NA	NA	NA
13	HbAP2-20	1.00256082365521	0.930949336251263	1.07417231105915	1.15384615384615	0.206450877467426	1	1
14	HbAP2-3	0	0	0	NA	NA	NA	NA
15	HbAP2-4	0.465474668125631	0.930949336251263	0	0	#NAME?	1	1
16	HbAP2-5	3.72379734500505	7.4475946900101	0	0	#NAME?	0.275064603493234	1
17	HbAP2-6	0	0	0	NA	NA	NA	NA
18	HbAP2-7	10.9207518291014	4.65474668125631	17.1867569769464	3.69230769230769	1.88452278258006	0.460485582908783	1
19	HbAP2-8	9.91819100544615	17.688037388774	2.1483446221183	0.121457489878543	-3.04147663597616	0.273671340793916	1
20	HbAP2-9	4.33249498793857	6.51664535375884	2.1483446221183	0.32967032967033	-1.60090404459018	0.666827876106552	1
21	HbERF-Ia1	0.465474668125631	0.930949336251263	0	0	#NAME?	1	1
22	HbERF-Ib1	2.79284800875379	5.58569601750758	0	0	#NAME?	0.373137703713923	1
23	HbERF-Ib10	0	0	0	NA	NA	NA	NA
24	HbERF-Ib11	0	0	0	NA	NA	NA	NA
25	HbERF-Ib2	39.3147065847649	61.4426561925833	17.1867569769464	0.27972027972028	-1.83794324189103	0.471842754030936	1
26	HbERF-Ib3	14.6445491741064	26.0665814150354	3.22251693317745	0.123626373626374	-3.01594154386902	0.248677687993792	1
27	HbERF-Ib4	11.2430035224191	21.411834733779	1.07417231105915	0.0501672240802675	-4.31711107858959	0.152099864511617	1
28	HbERF-Ib5	14.9309951237222	22.3427840700303	7.51920617741404	0.336538461538461	-1.57115670119613	0.525152412664002	1
29	HbERF-Ib6	18.1893178006016	28.8594294237891	7.51920617741404	0.260545905707196	-1.94039051086184	0.429062395456573	1
30	HbERF-Ib7	6.33761663524898	8.37854402626137	4.2966892442366	0.512820512820513	-0.963474123974886	0.770569475033441	1
31	HbERF-Ib8	0.465474668125631	0.930949336251263	0	0	#NAME?	1	1
32	HbERF-Ib9	0	0	0	NA	NA	NA	NA
33	HbERF-IIa1	6.4450338663549	0	12.8900677327098	Inf	Inf	0.125004925767433	1
34	HbERF-IIa2	10.7417231105915	13.9642400437689	7.51920617741404	0.538461538461538	-0.893084796083488	0.741544391392014	1
35	HbERF-IIb1	12.2097586023723	1.86189867250253	22.5576185322421	12.1153846153846	3.59876830024619	0.189048673519192	1
36	HbERF-IIb2	6.40922812265292	7.4475946900101	5.37086155529575	0.721153846153846	-0.471621027645211	0.921071095982246	1
37	HbERF-IIb3	0.537086155529575	0	1.07417231105915	Inf	Inf	0.932318210412642	1
38	HbERF-IIb4	0.537086155529575	0	1.07417231105915	Inf	Inf	0.932318210412642	1
39	HbERF-IIIa1	0	0	0	NA	NA	NA	NA
40	HbERF-IIIb1	2.00512164731041	1.86189867250253	2.1483446221183	1.15384615384615	0.206450877467426	1	1
41	HbERF-IIIb2	1.00256082365521	0.930949336251263	1.07417231105915	1.15384615384615	0.206450877467426	1	1
42	HbERF-IIIc1	3.00768247096562	2.79284800875379	3.22251693317745	1.15384615384615	0.206450877467426	1	1
43	HbERF-IIId1	0.930949336251263	1.86189867250253	0	0	#NAME?	0.710599072155783	1
44	HbERF-IIId2	4.40410647534251	5.58569601750758	3.22251693317745	0.576923076923077	-0.793549122532574	0.867689488930711	1
45	HbERF-IIId3	1.07417231105915	0	2.1483446221183	Inf	Inf	0.631661243132231	1
46	HbERF-IIIe1	14.0358515311729	26.9975307512866	1.07417231105915	0.0397877984084881	-4.65153011766015	0.120530883602274	1
47	HbERF-IIIe2	7.51920617741405	13.9642400437689	1.07417231105915	0.0769230769230769	-3.70043971814109	0.242303472284991	1
48	HbERF-IIIe3	0.537086155529575	0	1.07417231105915	Inf	Inf	0.932318210412642	1
49	HbERF-IIIe4	0.930949336251263	1.86189867250253	0	0	#NAME?	0.710599072155783	1
50	HbERF-IVa1	1.39642400437689	2.79284800875379	0	0	#NAME?	0.584947806057833	1
51	HbERF-IVa2	8.5933784884732	13.9642400437689	3.22251693317745	0.230769230769231	-2.11547721741994	0.440488843499818	1
52	HbERF-IVa3	1.39642400437689	2.79284800875379	0	0	#NAME?	0.584947806057833	1
53	HbERF-IXa2	7.94887510183771	8.37854402626137	7.51920617741404	0.897435897435897	-0.156119201917282	1	1
54	HbERF-IXb1	8.91563018179094	2.79284800875379	15.0384123548281	5.38461538461538	2.42884329880387	0.368945789806351	1
55	HbERF-IXb2	5.62150176120955	3.72379734500505	7.51920617741404	2.01923076923077	1.01380579952503	0.767546871658571	1
56	HbERF-IXb3	6.65986832856673	11.1713920350152	2.1483446221183	0.192307692307692	-2.37851162325373	0.428567370598864	1
57	HbERF-IXb4	11.7084781905447	8.37854402626137	15.0384123548281	1.79487179487179	0.843880798082718	0.749975858297894	1
58	HbERF-IXb5	4.22507775683265	0.930949336251263	7.51920617741404	8.07692307692307	3.01380579952503	0.418532553158851	1
59	HbERF-IXb6	0.930949336251263	1.86189867250253	0	0	#NAME?	0.710599072155783	1
60	HbERF-IXb7	8.5933784884732	13.9642400437689	3.22251693317745	0.230769230769231	-2.11547721741994	0.440488843499818	1
61	HbERF-IXb8	8.41434976996334	9.30949336251263	7.51920617741404	0.807692307692308	-0.308122295362332	0.953856260582863	1
62	HbERF-IXc1	5.15602709308392	2.79284800875379	7.51920617741404	2.69230769230769	1.42884329880387	0.668734608718699	1
63	HbERF-IXc2	0	0	0	NA	NA	NA	NA
64	HbERF-IXc3	2.1483446221183	0	4.2966892442366	Inf	Inf	0.431097835922936	1
65	HbERF-IXc4	14.3222974807887	23.2737334062816	5.37086155529575	0.230769230769231	-2.11547721741994	0.398968751824573	1
66	HbERF-IXc5	6.65986832856673	11.1713920350152	2.1483446221183	0.192307692307692	-2.37851162325373	0.428567370598864	1
67	HbERF-IXc6	4.76216391236223	0.930949336251263	8.59337848847319	9.23076923076923	3.20645087746743	0.367385860778938	1
68	HbERF-IXc7	4.08185478202477	2.79284800875379	5.37086155529575	1.92307692307692	0.943416471633632	0.833617491494886	1
69	HbERF-Va2	0.930949336251263	1.86189867250253	0	0	#NAME?	0.710599072155783	1
70	HbERF-Vb1	0	0	0	NA	NA	NA	NA
71	HbERF-Vb2	0.465474668125631	0.930949336251263	0	0	#NAME?	1	1
72	HbERF-Vb3	0	0	0	NA	NA	NA	NA
73	HbERF-VI1	0.465474668125631	0.930949336251263	0	0	#NAME?	1	1
74	HbERF-VI2	0	0	0	NA	NA	NA	NA
75	HbERF-VI3	0	0	0	NA	NA	NA	NA
76	HbERF-VI4	0	0	0	NA	NA	NA	NA
77	HbERF-VI5	1.46803549178084	1.86189867250253	1.07417231105915	0.576923076923077	-0.793549122532574	1	1
78	HbERF-VIIa1	0	0	0	NA	NA	NA	NA
79	HbERF-VIIa10	0	0	0	NA	NA	NA	NA
80	HbERF-VIIa11	37.0231389878387	21.411834733779	52.6344432418983	2.45819397993311	1.29759876552562	0.604219512974857	1
81	HbERF-VIIa12	153.82147494367	262.527712822856	45.1152370644843	0.171849427168576	-2.54078305215261	0.538348748856727	1
82	HbERF-VIIa13	14.5729376867025	26.9975307512866	2.1483446221183	0.0795755968169761	-3.65153011766015	0.181668958726086	1
83	HbERF-VIIa14	0.465474668125631	0.930949336251263	0	0	#NAME?	1	1
84	HbERF-VIIa15	0.930949336251263	1.86189867250253	0	0	#NAME?	0.710599072155783	1
85	HbERF-VIIa16	9.05885315659883	14.8951893800202	3.22251693317745	0.216346153846154	-2.20858662181142	0.41561613014237	1
86	HbERF-VIIa17	16.5064478466089	15.8261387162715	17.1867569769464	1.08597285067873	0.118988036217087	0.988676473989776	1
87	HbERF-VIIa18	0.930949336251263	1.86189867250253	0	0	#NAME?	0.710599072155783	1
88	HbERF-VIIa19	0.465474668125631	0.930949336251263	0	0	#NAME?	1	1
89	HbERF-VIIa2	0.465474668125631	0.930949336251263	0	0	#NAME?	1	1
90	HbERF-VIIa20	40.2456559210161	63.3045548650859	17.1867569769464	0.271493212669683	-1.88101196378291	0.463633775404648	1
91	HbERF-VIIa21	13.7135998378551	24.2046827425328	3.22251693317745	0.133136094674556	-2.90902633995251	0.266105159503822	1
92	HbERF-VIIa22	0.537086155529575	0	1.07417231105915	Inf	Inf	0.932318210412642	1
93	HbERF-VIIa23	0.465474668125631	0.930949336251263	0	0	#NAME?	1	1
94	HbERF-VIIa3	8.52176700106925	14.8951893800202	2.1483446221183	0.144230769230769	-2.79354912253257	0.324877953711157	1
95	HbERF-VIIa4	5.65730750491152	10.2404426987639	1.07417231105915	0.104895104895105	-3.25298074116987	0.338165154519967	1
96	HbERF-VIIa5*	0	0	0	NA	NA	NA	NA
97	HbERF-VIIa6	0	0	0	NA	NA	NA	NA
98	HbERF-VIIa7	97.4632343567668	157.330437826463	37.5960308870702	0.238962221210742	-2.06514554186979	0.526966316740789	1
99	HbERF-VIIa8	0.930949336251263	1.86189867250253	0	0	#NAME?	0.710599072155783	1
100	HbERF-VIIa9	7.98468084553968	14.8951893800202	1.07417231105915	0.0721153846153846	-3.79354912253257	0.22563893671445	1
101	HbERF-VIIIa1	6.80309130337461	9.30949336251263	4.2966892442366	0.461538461538462	-1.11547721741994	0.717526876468137	1
102	HbERF-VIIIa10	51.4170479560313	29.7903787600404	73.0437171520222	2.45192307692308	1.29391371871777	0.626105955338161	1
103	HbERF-VIIIa11	0.930949336251263	1.86189867250253	0	0	#NAME?	0.710599072155783	1
104	HbERF-VIIIa12	16.3274191280991	11.1713920350152	21.483446221183	1.92307692307692	0.943416471633632	0.703844949078914	1
105	HbERF-VIIIa13	6.15858791673912	3.72379734500505	8.59337848847319	2.30769230769231	1.20645087746743	0.700366907200406	1
106	HbERF-VIIIa14	1.53964697918478	0.930949336251263	2.1483446221183	2.30769230769231	1.20645087746743	0.950658062719975	1
107	HbERF-VIIIa2	10.2046369550619	13.9642400437689	6.4450338663549	0.461538461538462	-1.11547721741994	0.676006228137621	1
108	HbERF-VIIIa3	7.59081766481799	13.0332907075177	2.1483446221183	0.164835164835165	-2.60090404459018	0.370320209846535	1
109	HbERF-VIIIa4	27.8926743438359	21.411834733779	34.3735139538928	1.60535117056856	0.682888921410413	0.783825542635297	1
110	HbERF-VIIIa5	3.22251693317745	0	6.4450338663549	Inf	Inf	0.296841887351912	1
111	HbERF-VIIIa6	0	0	0	NA	NA	NA	NA
112	HbERF-VIIIa7	2.54220780283999	1.86189867250253	3.22251693317745	1.73076923076923	0.791413378188582	0.947592172929467	1
113	HbERF-VIIIa8	9.98980249285009	2.79284800875379	17.1867569769464	6.15384615384615	2.62148837674627	0.324408587566487	1
114	HbERF-VIIIa9	21.447640477481	7.4475946900101	35.4476862649519	4.75961538461538	2.25084499682588	0.358353105856763	1
115	HbERF-VIIIb1	0	0	0	NA	NA	NA	NA
116	HbERF-VI-L1	5.72891899231546	9.30949336251263	2.1483446221183	0.230769230769231	-2.11547721741994	0.504565422249078	1
117	HbERF-VI-L2	2.93607098356167	3.72379734500505	2.1483446221183	0.576923076923077	-0.793549122532574	0.928296576592664	1
118	HbERF-VI-L3	15.5038870229537	28.8594294237891	2.1483446221183	0.0744416873449131	-3.74774543291945	0.170710933037153	1
119	HbERF-VI-L4	9.5959393121284	14.8951893800202	4.2966892442366	0.288461538461538	-1.79354912253257	0.498702816309942	1
120	HbERF-VI-L5	3.72379734500505	7.4475946900101	0	0	#NAME?	0.275064603493234	1
121	HbERF-VI-L6	4.01024329462082	3.72379734500505	4.2966892442366	1.15384615384615	0.206450877467426	1	1
122	HbERF-Xa1	0.465474668125631	0.930949336251263	0	0	#NAME?	1	1
123	HbERF-Xa2	1.53964697918478	0.930949336251263	2.1483446221183	2.30769230769231	1.20645087746743	0.950658062719975	1
124	HbERF-Xa3	0	0	0	NA	NA	NA	NA
125	HbERF-Xa4	0	0	0	NA	NA	NA	NA
126	HbERF-Xa5	3.25832267687942	6.51664535375884	0	0	#NAME?	0.318724685960415	1
127	HbERF-Xa6	1.39642400437689	2.79284800875379	0	0	#NAME?	0.584947806057833	1
128	HbERF-Xa7	2.47059631543604	2.79284800875379	2.1483446221183	0.769230769230769	-0.37851162325373	1	1
129	HbERF-Xa8	1.53964697918478	0.930949336251263	2.1483446221183	2.30769230769231	1.20645087746743	0.950658062719975	1
130	HbERF-Xb1	5.54989027380561	4.65474668125631	6.4450338663549	1.38461538461538	0.46948528330122	0.933690043737228	1
131	HbRAV-1	8.45015551366531	15.8261387162715	1.07417231105915	0.0678733031674208	-3.88101196378291	0.210990184192017	1
132	HbRAV-2	9.13046464400277	13.9642400437689	4.2966892442366	0.307692307692308	-1.70043971814109	0.526235899274218	1
133	HbRAV-3	12.8184562453058	14.8951893800202	10.7417231105915	0.721153846153846	-0.471621027645211	0.873434558936095	1
134	HbRAV-4	0	0	0	NA	NA	NA	NA
135	HbSoloist1	12.567816039392	11.1713920350152	13.9642400437689	1.25	0.321928094887362	0.925958263270032	1
136	HbSoloist2	5.69311324861349	2.79284800875379	8.59337848847319	3.07692307692308	1.62148837674627	0.604620660326743	1
137	HbSoloist3	3.22251693317745	0	6.4450338663549	Inf	Inf	0.296841887351912	1

## Sheet: BarkvsRoot
	id	baseMean	baseMeanA	baseMeanB	foldChange	log2FoldChange	pval	padj
1	HbAP2-1	1	0	2	Inf	Inf	0.617196681536933	1
2	HbAP2-10	9	1	17	17	4.08746284125034	0.0352552304062047	1
3	HbAP2-11	1	1	1	1	0	1	1
4	HbAP2-12	1.5	0	3	Inf	Inf	0.439838139229173	1
5	HbAP2-13	5	6	4	0.666666666666667	-0.584962500721156	0.859146235133636	1
6	HbAP2-14	1	0	2	Inf	Inf	0.617196681536933	1
7	HbAP2-15	1	2	0	0	#NAME?	0.617196681536933	1
8	HbAP2-16	1	1	1	1	0	1	1
9	HbAP2-17	1	0	2	Inf	Inf	0.617196681536933	1
10	HbAP2-18	8	4	12	3	1.58496250072116	0.352510029881704	1
11	HbAP2-19	4.5	8	1	0.125	-3	0.213717200135612	1
12	HbAP2-2	0.5	0	1	Inf	Inf	1	1
13	HbAP2-20	1	1	1	1	0	1	1
14	HbAP2-3	1.5	0	3	Inf	Inf	0.439838139229173	1
15	HbAP2-4	0.5	1	0	0	#NAME?	1	1
16	HbAP2-5	5	8	2	0.25	-2	0.353299233076735	1
17	HbAP2-6	2	0	4	Inf	Inf	0.312952635518415	1
18	HbAP2-7	2.5	5	0	0	#NAME?	0.225539687719833	1
19	HbAP2-8	13.5	19	8	0.421052631578947	-1.24792751344359	0.376915181631476	1
20	HbAP2-9	8	7	9	1.28571428571429	0.362570079384708	0.898194403753664	1
21	HbERF-Ia1	3	1	5	5	2.32192809488736	0.446228540512533	1
22	HbERF-Ib1	3.5	6	1	0.166666666666667	-2.58496250072116	0.345637091203674	1
23	HbERF-Ib10	1.5	0	3	Inf	Inf	0.439838139229173	1
24	HbERF-Ib11	2.5	0	5	Inf	Inf	0.225539687719833	1
25	HbERF-Ib2	119	66	172	2.60606060606061	1.38187063534364	0.243082113827893	1
26	HbERF-Ib3	71.5	28	115	4.10714285714286	2.03813512888677	0.079996515799449	1
27	HbERF-Ib4	20.5	23	18	0.782608695652174	-0.3536369546147	0.807781903873666	1
28	HbERF-Ib5	31	24	38	1.58333333333333	0.662965012722429	0.582002926180952	1
29	HbERF-Ib6	26	31	21	0.67741935483871	-0.561878887608115	0.655627994920611	1
30	HbERF-Ib7	8.5	9	8	0.888888888888889	-0.169925001442312	1	1
31	HbERF-Ib8	1	1	1	1	0	1	1
32	HbERF-Ib9	3	0	6	Inf	Inf	0.161488905035523	1
33	HbERF-IIa1	4	0	8	Inf	Inf	0.0886412880779668	1
34	HbERF-IIa2	16	15	17	1.13333333333333	0.180572245641821	0.94037117992155	1
35	HbERF-IIb1	1	2	0	0	#NAME?	0.617196681536933	1
36	HbERF-IIb2	4.5	8	1	0.125	-3	0.213717200135612	1
37	HbERF-IIb3	0	0	0	NA	NA	NA	NA
38	HbERF-IIb4	0	0	0	NA	NA	NA	NA
39	HbERF-IIIa1	0	0	0	NA	NA	NA	NA
40	HbERF-IIIb1	2	2	2	1	0	1	1
41	HbERF-IIIb2	0.5	1	0	0	#NAME?	1	1
42	HbERF-IIIc1	4	3	5	1.66666666666667	0.736965594166206	0.837443625645775	1
43	HbERF-IIId1	1	2	0	0	#NAME?	0.617196681536933	1
44	HbERF-IIId2	4	6	2	0.333333333333333	-1.58496250072116	0.529343875812316	1
45	HbERF-IIId3	1.5	0	3	Inf	Inf	0.439838139229173	1
46	HbERF-IIIe1	20	29	11	0.379310344827586	-1.39854937649027	0.272019954936053	1
47	HbERF-IIIe2	15	15	15	1	0	1	1
48	HbERF-IIIe3	0.5	0	1	Inf	Inf	1	1
49	HbERF-IIIe4	2	2	2	1	0	1	1
50	HbERF-IVa1	8.5	3	14	4.66666666666667	2.22239242133645	0.187805706105774	1
51	HbERF-IVa2	18	15	21	1.4	0.485426827170242	0.733535631542062	1
52	HbERF-IVa3	3.5	3	4	1.33333333333333	0.415037499278844	1	1
53	HbERF-IXa2	6	9	3	0.333333333333333	-1.58496250072116	0.418311698139224	1
54	HbERF-IXb1	1.5	3	0	0	#NAME?	0.439838139229173	1
55	HbERF-IXb2	2	4	0	0	#NAME?	0.312952635518415	1
56	HbERF-IXb3	13.5	12	15	1.25	0.321928094887362	0.863565968242359	1
57	HbERF-IXb4	5	9	1	0.111111111111111	-3.16992500144231	0.17011487515373	1
58	HbERF-IXb5	3.5	1	6	6	2.58496250072116	0.345637091203674	1
59	HbERF-IXb6	1	2	0	0	#NAME?	0.617196681536933	1
60	HbERF-IXb7	15	15	15	1	0	1	1
61	HbERF-IXb8	7.5	10	5	0.5	-1	0.587105145210785	1
62	HbERF-IXc1	6	3	9	3	1.58496250072116	0.418311698139224	1
63	HbERF-IXc2	1	0	2	Inf	Inf	0.617196681536933	1
64	HbERF-IXc3	0	0	0	NA	NA	NA	NA
65	HbERF-IXc4	23.5	25	22	0.88	-0.184424571137427	0.914169596299384	1
66	HbERF-IXc5	7.5	12	3	0.25	-2	0.256108351427456	1
67	HbERF-IXc6	7	1	13	13	3.70043971814109	0.0735591995892846	1
68	HbERF-IXc7	4	3	5	1.66666666666667	0.736965594166206	0.837443625645775	1
69	HbERF-Va2	1	2	0	0	#NAME?	0.617196681536933	1
70	HbERF-Vb1	6.5	0	13	Inf	Inf	0.0251372478971615	1
71	HbERF-Vb2	1.5	1	2	2	1	1	1
72	HbERF-Vb3	1	0	2	Inf	Inf	0.617196681536933	1
73	HbERF-VI1	1.5	1	2	2	1	1	1
74	HbERF-VI2	0.5	0	1	Inf	Inf	1	1
75	HbERF-VI3	2.5	0	5	Inf	Inf	0.225539687719833	1
76	HbERF-VI4	1	0	2	Inf	Inf	0.617196681536933	1
77	HbERF-VI5	5.5	2	9	4.5	2.16992500144231	0.290702473469527	1
78	HbERF-VIIa1	1	0	2	Inf	Inf	0.617196681536933	1
79	HbERF-VIIa10	1	0	2	Inf	Inf	0.617196681536933	1
80	HbERF-VIIa11	41.5	23	60	2.60869565217391	1.38332863955151	0.230209985362318	1
81	HbERF-VIIa12	368.5	282	455	1.61347517730496	0.690171382687265	0.648143794355684	1
82	HbERF-VIIa13	27.5	29	26	0.896551724137931	-0.15754127698648	0.925424256245706	1
83	HbERF-VIIa14	3	1	5	5	2.32192809488736	0.446228540512533	1
84	HbERF-VIIa15	1	2	0	0	#NAME?	0.617196681536933	1
85	HbERF-VIIa16	14.5	16	13	0.8125	-0.299560281858908	0.871121212047079	1
86	HbERF-VIIa17	8.5	17	0	0	#NAME?	0.0108795856193963	1
87	HbERF-VIIa18	2	2	2	1	0	1	1
88	HbERF-VIIa19	1	1	1	1	0	1	1
89	HbERF-VIIa2	0.5	1	0	0	#NAME?	1	1
90	HbERF-VIIa20	63.5	68	59	0.867647058823529	-0.204819791888498	0.867816743844792	1
91	HbERF-VIIa21	27	26	28	1.07692307692308	0.106915203916512	0.962053700660814	1
92	HbERF-VIIa22	0.5	0	1	Inf	Inf	1	1
93	HbERF-VIIa23	2	1	3	3	1.58496250072116	0.757727066043182	1
94	HbERF-VIIa3	19.5	16	23	1.4375	0.523561956057013	0.702392402010528	1
95	HbERF-VIIa4	25	11	39	3.54545454545455	1.82597060022495	0.139048185313633	1
96	HbERF-VIIa5*	0.5	0	1	Inf	Inf	1	1
97	HbERF-VIIa6	1	0	2	Inf	Inf	0.617196681536933	1
98	HbERF-VIIa7	200	169	231	1.36686390532544	0.450869605133873	0.724567008733621	1
99	HbERF-VIIa8	1.5	2	1	0.5	-1	1	1
100	HbERF-VIIa9	8	16	0	0	#NAME?	0.0132589994646167	1
101	HbERF-VIIIa1	8.5	10	7	0.7	-0.514573172829758	0.806255368710689	1
102	HbERF-VIIIa10	31	32	30	0.9375	-0.0931094043914815	0.966560033869631	1
103	HbERF-VIIIa11	1	2	0	0	#NAME?	0.617196681536933	1
104	HbERF-VIIIa12	12	12	12	1	0	1	1
105	HbERF-VIIIa13	2.5	4	1	0.25	-2	0.581674291100579	1
106	HbERF-VIIIa14	1	1	1	1	0	1	1
107	HbERF-VIIIa2	14.5	15	14	0.933333333333333	-0.0995356735509144	1	1
108	HbERF-VIIIa3	16.5	14	19	1.35714285714286	0.440572591385981	0.7698665592686	1
109	HbERF-VIIIa4	18.5	23	14	0.608695652173913	-0.716207033999409	0.592361792351164	1
110	HbERF-VIIIa5	6	0	12	Inf	Inf	0.0316556538182839	1
111	HbERF-VIIIa6	2	0	4	Inf	Inf	0.312952635518415	1
112	HbERF-VIIIa7	3	2	4	2	1	0.806884853125126	1
113	HbERF-VIIIa8	4.5	3	6	2	1	0.70184644046641	1
114	HbERF-VIIIa9	10.5	8	13	1.625	0.700439718141092	0.674031532337374	1
115	HbERF-VIIIb1	0	0	0	NA	NA	NA	NA
116	HbERF-VI-L1	8.5	10	7	0.7	-0.514573172829758	0.806255368710689	1
117	HbERF-VI-L2	6	4	8	2	1	0.634536155352682	1
118	HbERF-VI-L3	30.5	31	30	0.967741935483871	-0.0473057147783566	1	1
119	HbERF-VI-L4	9.5	16	3	0.1875	-2.41503749927884	0.139595632567655	1
120	HbERF-VI-L5	5.5	8	3	0.375	-1.41503749927884	0.495767100993664	1
121	HbERF-VI-L6	2.5	4	1	0.25	-2	0.581674291100579	1
122	HbERF-Xa1	2.5	1	4	4	2	0.581674291100579	1
123	HbERF-Xa2	7.5	1	14	14	3.8073549220576	0.060664272501801	1
124	HbERF-Xa3	2	0	4	Inf	Inf	0.312952635518415	1
125	HbERF-Xa4	0.5	0	1	Inf	Inf	1	1
126	HbERF-Xa5	4	7	1	0.142857142857143	-2.8073549220576	0.270675328158403	1
127	HbERF-Xa6	4	3	5	1.66666666666667	0.736965594166206	0.837443625645775	1
128	HbERF-Xa7	2.5	3	2	0.666666666666667	-0.584962500721156	1	1
129	HbERF-Xa8	0.5	1	0	0	#NAME?	1	1
130	HbERF-Xb1	3.5	5	2	0.4	-1.32192809488736	0.652157799156786	1
131	HbRAV-1	15	17	13	0.764705882352941	-0.387023123109247	0.812646405708957	1
132	HbRAV-2	15	15	15	1	0	1	1
133	HbRAV-3	12.5	16	9	0.5625	-0.830074998557688	0.579737526108763	1
134	HbRAV-4	5	0	10	Inf	Inf	0.0517472564548134	1
135	HbSoloist1	11.5	12	11	0.916666666666667	-0.125530882083859	1	1
136	HbSoloist2	6.5	3	10	3.33333333333333	1.73696559416621	0.354037811517604	1
137	HbSoloist3	0.5	0	1	Inf	Inf	1	1

## Sheet: LatexvsBark
	id	baseMean	baseMeanA	baseMeanB	foldChange	log2FoldChange	pval	padj
1	HbAP2-1	0	0	0	NA	NA	NA	NA
2	HbAP2-10	1.58771324027147	2.3094010767585	0.866025403784439	0.375	-1.41503749927884	0.911514627446565	1
3	HbAP2-11	0.433012701892219	0	0.866025403784439	Inf	Inf	1	1
4	HbAP2-12	0	0	0	NA	NA	NA	NA
5	HbAP2-13	2.59807621135332	0	5.19615242270663	Inf	Inf	0.475916011378007	1
6	HbAP2-14	0	0	0	NA	NA	NA	NA
7	HbAP2-15	0.866025403784439	0	1.73205080756888	Inf	Inf	0.7686457249785	1
8	HbAP2-16	2.1650635094611	3.46410161513775	0.866025403784439	0.25	-2	0.762703350377016	1
9	HbAP2-17	0	0	0	NA	NA	NA	NA
10	HbAP2-18	2.3094010767585	1.15470053837925	3.46410161513775	3	1.58496250072116	0.835831580236545	1
11	HbAP2-19	3.46410161513775	0	6.92820323027551	Inf	Inf	0.394869389165992	1
12	HbAP2-2	0	0	0	NA	NA	NA	NA
13	HbAP2-20	0.433012701892219	0	0.866025403784439	Inf	Inf	1	1
14	HbAP2-3	0	0	0	NA	NA	NA	NA
15	HbAP2-4	2.1650635094611	3.46410161513775	0.866025403784439	0.25	-2	0.762703350377016	1
16	HbAP2-5	3.46410161513775	0	6.92820323027551	Inf	Inf	0.394869389165992	1
17	HbAP2-6	13.856406460551	27.712812921102	0	0	#NAME?	0.113584308665278	1
18	HbAP2-7	2.1650635094611	0	4.33012701892219	Inf	Inf	0.523736294770127	1
19	HbAP2-8	8.22724133595217	0	16.4544826719043	Inf	Inf	0.201935008335361	1
20	HbAP2-9	3.03108891324554	0	6.06217782649107	Inf	Inf	0.432662544638299	1
21	HbERF-Ia1	0.433012701892219	0	0.866025403784439	Inf	Inf	1	1
22	HbERF-Ib1	2.59807621135332	0	5.19615242270663	Inf	Inf	0.475916011378007	1
23	HbERF-Ib10	0	0	0	NA	NA	NA	NA
24	HbERF-Ib11	0	0	0	NA	NA	NA	NA
25	HbERF-Ib2	39.5484934394894	21.9393102292058	57.157676649773	2.60526315789474	1.38142910663602	0.685923451539115	1
26	HbERF-Ib3	14.4337567297406	4.61880215351701	24.2487113059643	5.25	2.39231742277876	0.472666663328549	1
27	HbERF-Ib4	45.1776585640882	70.4367328411343	19.9185842870421	0.282786885245902	-1.82221288078472	0.600930270936916	1
28	HbERF-Ib5	17.3205080756888	13.856406460551	20.7846096908265	1.5	0.584962500721156	0.867626929056031	1
29	HbERF-Ib6	14.0007440278484	1.15470053837925	26.8467875173176	23.25	4.53915881110803	0.23793350239304	1
30	HbERF-Ib7	10.2479672781159	12.7017059221718	7.79422863405995	0.613636363636364	-0.704544116473828	0.849183943837708	1
31	HbERF-Ib8	0.433012701892219	0	0.866025403784439	Inf	Inf	1	1
32	HbERF-Ib9	0	0	0	NA	NA	NA	NA
33	HbERF-IIa1	15.5884572681199	31.1769145362398	0	0	#NAME?	0.105774484106563	1
34	HbERF-IIa2	6.49519052838329	0	12.9903810567666	Inf	Inf	0.244800033594058	1
35	HbERF-IIb1	0.866025403784439	0	1.73205080756888	Inf	Inf	0.7686457249785	1
36	HbERF-IIb2	3.46410161513775	0	6.92820323027551	Inf	Inf	0.394869389165992	1
37	HbERF-IIb3	9.81495457622364	19.6299091524473	0	0	#NAME?	0.145391499574394	1
38	HbERF-IIb4	16.1658075373095	32.331615074619	0	0	#NAME?	0.103599623541397	1
39	HbERF-IIIa1	0	0	0	NA	NA	NA	NA
40	HbERF-IIIb1	0.866025403784439	0	1.73205080756888	Inf	Inf	0.7686457249785	1
41	HbERF-IIIb2	0.433012701892219	0	0.866025403784439	Inf	Inf	1	1
42	HbERF-IIIc1	4.18578945162479	5.77350269189626	2.59807621135332	0.45	-1.15200309344505	0.81614267309923	1
43	HbERF-IIId1	0.866025403784439	0	1.73205080756888	Inf	Inf	0.7686457249785	1
44	HbERF-IIId2	2.59807621135332	0	5.19615242270663	Inf	Inf	0.475916011378007	1
45	HbERF-IIId3	0	0	0	NA	NA	NA	NA
46	HbERF-IIIe1	12.5573683548744	0	25.1147367097487	Inf	Inf	0.146904180424319	1
47	HbERF-IIIe2	6.49519052838329	0	12.9903810567666	Inf	Inf	0.244800033594058	1
48	HbERF-IIIe3	0	0	0	NA	NA	NA	NA
49	HbERF-IIIe4	0.866025403784439	0	1.73205080756888	Inf	Inf	0.7686457249785	1
50	HbERF-IVa1	3.60843918243516	4.61880215351701	2.59807621135332	0.5625	-0.830074998557688	0.903587922341193	1
51	HbERF-IVa2	15.1554445662277	17.3205080756888	12.9903810567666	0.75	-0.415037499278844	0.912780646941983	1
52	HbERF-IVa3	1.87638837486628	1.15470053837925	2.59807621135332	2.25	1.16992500144231	0.9388801332307	1
53	HbERF-IXa2	4.4744645862196	1.15470053837925	7.79422863405995	6.75	2.75488750216347	0.550969155402539	1
54	HbERF-IXb1	1.29903810567666	0	2.59807621135332	Inf	Inf	0.650798817807543	1
55	HbERF-IXb2	2.3094010767585	1.15470053837925	3.46410161513775	3	1.58496250072116	0.835831580236545	1
56	HbERF-IXb3	5.19615242270663	0	10.3923048454133	Inf	Inf	0.292574012075719	1
57	HbERF-IXb4	7.93856620135735	8.08290376865476	7.79422863405995	0.964285714285715	-0.0524674198941352	1	1
58	HbERF-IXb5	0.433012701892219	0	0.866025403784439	Inf	Inf	1	1
59	HbERF-IXb6	0.866025403784439	0	1.73205080756888	Inf	Inf	0.7686457249785	1
60	HbERF-IXb7	6.49519052838329	0	12.9903810567666	Inf	Inf	0.244800033594058	1
61	HbERF-IXb8	4.33012701892219	0	8.66025403784439	Inf	Inf	0.33618337983363	1
62	HbERF-IXc1	1.29903810567666	0	2.59807621135332	Inf	Inf	0.650798817807543	1
63	HbERF-IXc2	0	0	0	NA	NA	NA	NA
64	HbERF-IXc3	0	0	0	NA	NA	NA	NA
65	HbERF-IXc4	13.7120688932536	5.77350269189626	21.650635094611	3.75	1.90689059560852	0.56357997314168	1
66	HbERF-IXc5	5.19615242270663	0	10.3923048454133	Inf	Inf	0.292574012075719	1
67	HbERF-IXc6	0.433012701892219	0	0.866025403784439	Inf	Inf	1	1
68	HbERF-IXc7	1.29903810567666	0	2.59807621135332	Inf	Inf	0.650798817807543	1
69	HbERF-Va2	2.02072594216369	2.3094010767585	1.73205080756888	0.75	-0.415037499278844	1	1
70	HbERF-Vb1	0	0	0	NA	NA	NA	NA
71	HbERF-Vb2	1.01036297108185	1.15470053837925	0.866025403784439	0.75	-0.415037499278844	1	1
72	HbERF-Vb3	0	0	0	NA	NA	NA	NA
73	HbERF-VI1	0.433012701892219	0	0.866025403784439	Inf	Inf	1	1
74	HbERF-VI2	0	0	0	NA	NA	NA	NA
75	HbERF-VI3	0.577350269189626	1.15470053837925	0	0	#NAME?	0.873954277692829	1
76	HbERF-VI4	0	0	0	NA	NA	NA	NA
77	HbERF-VI5	1.44337567297406	1.15470053837925	1.73205080756888	1.5	0.584962500721156	1	1
78	HbERF-VIIa1	0	0	0	NA	NA	NA	NA
79	HbERF-VIIa10	0	0	0	NA	NA	NA	NA
80	HbERF-VIIa11	21.5062975273136	23.094010767585	19.9185842870421	0.8625	-0.213403638109193	0.960323683083444	1
81	HbERF-VIIa12	252.013392501272	259.807621135332	244.219163867212	0.94	-0.0892673380970874	0.992059116560424	1
82	HbERF-VIIa13	18.9082213159602	12.7017059221718	25.1147367097487	1.97727272727273	0.983511877211431	0.764599479046269	1
83	HbERF-VIIa14	0.433012701892219	0	0.866025403784439	Inf	Inf	1	1
84	HbERF-VIIa15	1.44337567297406	1.15470053837925	1.73205080756888	1.5	0.584962500721156	1	1
85	HbERF-VIIa16	6.92820323027551	0	13.856406460551	Inf	Inf	0.232281020495743	1
86	HbERF-VIIa17	14.2894191624432	13.856406460551	14.7224318643355	1.0625	0.0874628412503397	1	1
87	HbERF-VIIa18	0.866025403784439	0	1.73205080756888	Inf	Inf	0.7686457249785	1
88	HbERF-VIIa19	0.433012701892219	0	0.866025403784439	Inf	Inf	1	1
89	HbERF-VIIa2	0.433012701892219	0	0.866025403784439	Inf	Inf	1	1
90	HbERF-VIIa20	57.7350269189626	56.5803263805833	58.8897274573418	1.04081632653061	0.0577154978562874	0.9936326561143	1
91	HbERF-VIIa21	11.8356805183873	1.15470053837925	22.5166604983954	19.5	4.28540221886225	0.266251257658658	1
92	HbERF-VIIa22	0	0	0	NA	NA	NA	NA
93	HbERF-VIIa23	0.433012701892219	0	0.866025403784439	Inf	Inf	1	1
94	HbERF-VIIa3	19.6299091524473	25.4034118443435	13.856406460551	0.545454545454546	-0.874469117916141	0.787888587583377	1
95	HbERF-VIIa4	99.448583867913	189.370888294197	9.52627944162882	0.0503048780487805	-4.31315788525963	0.360080371240533	1
96	HbERF-VIIa5*	0	0	0	NA	NA	NA	NA
97	HbERF-VIIa6	0	0	0	NA	NA	NA	NA
98	HbERF-VIIa7	207.124409071778	267.890524903986	146.35829323957	0.546336206896552	-0.872139058124231	0.900710854234992	1
99	HbERF-VIIa8	0.866025403784439	0	1.73205080756888	Inf	Inf	0.7686457249785	1
100	HbERF-VIIa9	6.92820323027551	0	13.856406460551	Inf	Inf	0.232281020495743	1
101	HbERF-VIIIa1	17.6091832102836	26.5581123827228	8.66025403784439	0.326086956521739	-1.61667136044849	0.612212151315295	1
102	HbERF-VIIIa10	15.0111069989303	2.3094010767585	27.712812921102	12	3.58496250072116	0.311344456180898	1
103	HbERF-VIIIa11	0.866025403784439	0	1.73205080756888	Inf	Inf	0.7686457249785	1
104	HbERF-VIIIa12	9.81495457622364	9.23760430703401	10.3923048454133	1.125	0.169925001442312	0.996149029744815	1
105	HbERF-VIIIa13	1.73205080756888	0	3.46410161513775	Inf	Inf	0.57894360671071	1
106	HbERF-VIIIa14	1.01036297108185	1.15470053837925	0.866025403784439	0.75	-0.415037499278844	1	1
107	HbERF-VIIIa2	29.0118510267787	45.0333209967908	12.9903810567666	0.288461538461538	-1.79354912253257	0.581431735327887	1
108	HbERF-VIIIa3	16.4544826719043	20.7846096908265	12.1243556529821	0.583333333333333	-0.777607578663552	0.815002501023298	1
109	HbERF-VIIIa4	58.4567147554496	96.9948452238571	19.9185842870421	0.205357142857143	-2.28379296600059	0.538391677718702	1
110	HbERF-VIIIa5	7.50555349946513	15.0111069989303	0	0	#NAME?	0.182164579555048	1
111	HbERF-VIIIa6	4.04145188432738	8.08290376865476	0	0	#NAME?	0.305769884070626	1
112	HbERF-VIIIa7	2.59807621135332	3.46410161513775	1.73205080756888	0.5	-1	0.909730027954797	1
113	HbERF-VIIIa8	2.45373864405591	2.3094010767585	2.59807621135332	1.125	0.169925001442312	1	1
114	HbERF-VIIIa9	14.4337567297406	21.9393102292058	6.92820323027551	0.315789473684211	-1.66296501272243	0.605312993931167	1
115	HbERF-VIIIb1	0	0	0	NA	NA	NA	NA
116	HbERF-VI-L1	7.21687836487032	5.77350269189626	8.66025403784439	1.5	0.584962500721156	0.904735626605283	1
117	HbERF-VI-L2	2.88675134594813	2.3094010767585	3.46410161513775	1.5	0.584962500721156	0.988651755224104	1
118	HbERF-VI-L3	15.1554445662277	3.46410161513775	26.8467875173176	7.75	2.95419631038688	0.385615963813193	1
119	HbERF-VI-L4	12.1243556529821	10.3923048454133	13.856406460551	1.33333333333333	0.415037499278844	0.922302579241088	1
120	HbERF-VI-L5	3.46410161513775	0	6.92820323027551	Inf	Inf	0.394869389165992	1
121	HbERF-VI-L6	1.73205080756888	0	3.46410161513775	Inf	Inf	0.57894360671071	1
122	HbERF-Xa1	0.433012701892219	0	0.866025403784439	Inf	Inf	1	1
123	HbERF-Xa2	0.433012701892219	0	0.866025403784439	Inf	Inf	1	1
124	HbERF-Xa3	0	0	0	NA	NA	NA	NA
125	HbERF-Xa4	0.577350269189626	1.15470053837925	0	0	#NAME?	0.873954277692829	1
126	HbERF-Xa5	3.60843918243516	1.15470053837925	6.06217782649107	5.25	2.39231742277876	0.637217717123318	1
127	HbERF-Xa6	1.87638837486628	1.15470053837925	2.59807621135332	2.25	1.16992500144231	0.9388801332307	1
128	HbERF-Xa7	1.29903810567666	0	2.59807621135332	Inf	Inf	0.650798817807543	1
129	HbERF-Xa8	0.433012701892219	0	0.866025403784439	Inf	Inf	1	1
130	HbERF-Xb1	2.1650635094611	0	4.33012701892219	Inf	Inf	0.523736294770127	1
131	HbRAV-1	7.36121593216773	0	14.7224318643355	Inf	Inf	0.221073094276524	1
132	HbRAV-2	6.49519052838329	0	12.9903810567666	Inf	Inf	0.244800033594058	1
133	HbRAV-3	17.8978583448784	21.9393102292058	13.856406460551	0.631578947368421	-0.662965012722429	0.843488488830504	1
134	HbRAV-4	0	0	0	NA	NA	NA	NA
135	HbSoloist1	5.19615242270663	0	10.3923048454133	Inf	Inf	0.292574012075719	1
136	HbSoloist2	11.6913429510899	20.7846096908265	2.59807621135332	0.125	-3	0.378431472528191	1
137	HbSoloist3	1.15470053837925	2.3094010767585	0	0	#NAME?	0.622641395764613	1

## Sheet: LatexvsET
	id	baseMean	baseMeanA	baseMeanB	foldChange	log2FoldChange	pval	padj
1	HbAP2-1	2.5	0	5	Inf	Inf	0.43882952032626	1
2	HbAP2-10	3.5	2	5	2.5	1.32192809488736	0.800631687706661	1
3	HbAP2-11	0.5	0	1	Inf	Inf	1	1
4	HbAP2-12	2.5	0	5	Inf	Inf	0.43882952032626	1
5	HbAP2-13	0.5	0	1	Inf	Inf	1	1
6	HbAP2-14	2	0	4	Inf	Inf	0.497068985724023	1
7	HbAP2-15	1.5	0	3	Inf	Inf	0.571547276912857	1
8	HbAP2-16	1.5	3	0	0	#NAME?	0.571547276912857	1
9	HbAP2-17	0	0	0	NA	NA	NA	NA
10	HbAP2-18	4.5	1	8	8	3	0.493410099115904	1
11	HbAP2-19	1.5	0	3	Inf	Inf	0.571547276912857	1
12	HbAP2-2	0.5	0	1	Inf	Inf	1	1
13	HbAP2-20	1	0	2	Inf	Inf	0.676740148156626	1
14	HbAP2-3	9.5	0	19	Inf	Inf	0.154938728370568	1
15	HbAP2-4	1.5	3	0	0	#NAME?	0.571547276912857	1
16	HbAP2-5	0.5	0	1	Inf	Inf	1	1
17	HbAP2-6	13.5	24	3	0.125	-3	0.36584051861054	1
18	HbAP2-7	0	0	0	NA	NA	NA	NA
19	HbAP2-8	2	0	4	Inf	Inf	0.497068985724023	1
20	HbAP2-9	1.5	0	3	Inf	Inf	0.571547276912857	1
21	HbERF-Ia1	0	0	0	NA	NA	NA	NA
22	HbERF-Ib1	0	0	0	NA	NA	NA	NA
23	HbERF-Ib10	0	0	0	NA	NA	NA	NA
24	HbERF-Ib11	0	0	0	NA	NA	NA	NA
25	HbERF-Ib2	34.5	19	50	2.63157894736842	1.39592867633114	0.671433930744532	1
26	HbERF-Ib3	8.5	4	13	3.25	1.70043971814109	0.619000348840058	1
27	HbERF-Ib4	31	61	1	0.0163934426229508	-5.93073733756289	0.145702169305273	1
28	HbERF-Ib5	19	12	26	2.16666666666667	1.11547721741994	0.72388673050367	1
29	HbERF-Ib6	1.5	1	2	2	1	1	1
30	HbERF-Ib7	10	11	9	0.818181818181818	-0.289506617194985	0.95969188560467	1
31	HbERF-Ib8	0	0	0	NA	NA	NA	NA
32	HbERF-Ib9	0	0	0	NA	NA	NA	NA
33	HbERF-IIa1	18	27	9	0.333333333333333	-1.58496250072116	0.613526066922436	1
34	HbERF-IIa2	0.5	0	1	Inf	Inf	1	1
35	HbERF-IIb1	1	0	2	Inf	Inf	0.676740148156626	1
36	HbERF-IIb2	0	0	0	NA	NA	NA	NA
37	HbERF-IIb3	10.5	17	4	0.235294117647059	-2.08746284125034	0.525061505620684	1
38	HbERF-IIb4	14	28	0	0	#NAME?	0.117686105943696	1
39	HbERF-IIIa1	1	0	2	Inf	Inf	0.676740148156626	1
40	HbERF-IIIb1	1	0	2	Inf	Inf	0.676740148156626	1
41	HbERF-IIIb2	0	0	0	NA	NA	NA	NA
42	HbERF-IIIc1	3	5	1	0.2	-2.32192809488736	0.655381072418271	1
43	HbERF-IIId1	0	0	0	NA	NA	NA	NA
44	HbERF-IIId2	0	0	0	NA	NA	NA	NA
45	HbERF-IIId3	0	0	0	NA	NA	NA	NA
46	HbERF-IIIe1	5.5	0	11	Inf	Inf	0.246624848151195	1
47	HbERF-IIIe2	5	0	10	Inf	Inf	0.266573488628975	1
48	HbERF-IIIe3	0.5	0	1	Inf	Inf	1	1
49	HbERF-IIIe4	0.5	0	1	Inf	Inf	1	1
50	HbERF-IVa1	3.5	4	3	0.75	-0.415037499278844	1	1
51	HbERF-IVa2	11	15	7	0.466666666666667	-1.09953567355091	0.740172466881584	1
52	HbERF-IVa3	0.5	1	0	0	#NAME?	1	1
53	HbERF-IXa2	2	1	3	3	1.58496250072116	0.840498991678263	1
54	HbERF-IXb1	1.5	0	3	Inf	Inf	0.571547276912857	1
55	HbERF-IXb2	1	1	1	1	0	1	1
56	HbERF-IXb3	1.5	0	3	Inf	Inf	0.571547276912857	1
57	HbERF-IXb4	4	7	1	0.142857142857143	-2.8073549220576	0.537365043424024	1
58	HbERF-IXb5	1.5	0	3	Inf	Inf	0.571547276912857	1
59	HbERF-IXb6	0	0	0	NA	NA	NA	NA
60	HbERF-IXb7	2.5	0	5	Inf	Inf	0.43882952032626	1
61	HbERF-IXb8	0.5	0	1	Inf	Inf	1	1
62	HbERF-IXc1	2	0	4	Inf	Inf	0.497068985724023	1
63	HbERF-IXc2	0	0	0	NA	NA	NA	NA
64	HbERF-IXc3	0	0	0	NA	NA	NA	NA
65	HbERF-IXc4	2.5	5	0	0	#NAME?	0.43882952032626	1
66	HbERF-IXc5	2	0	4	Inf	Inf	0.497068985724023	1
67	HbERF-IXc6	0	0	0	NA	NA	NA	NA
68	HbERF-IXc7	0	0	0	NA	NA	NA	NA
69	HbERF-Va2	1.5	2	1	0.5	-1	1	1
70	HbERF-Vb1	0.5	0	1	Inf	Inf	1	1
71	HbERF-Vb2	3	1	5	5	2.32192809488736	0.655381072418271	1
72	HbERF-Vb3	0	0	0	NA	NA	NA	NA
73	HbERF-VI1	0	0	0	NA	NA	NA	NA
74	HbERF-VI2	1	0	2	Inf	Inf	0.676740148156626	1
75	HbERF-VI3	0.5	1	0	0	#NAME?	1	1
76	HbERF-VI4	0.5	0	1	Inf	Inf	1	1
77	HbERF-VI5	1	1	1	1	0	1	1
78	HbERF-VIIa1	11.5	0	23	Inf	Inf	0.133596447045151	1
79	HbERF-VIIa10	0	0	0	NA	NA	NA	NA
80	HbERF-VIIa11	26	20	32	1.6	0.678071905112638	0.835589911846074	1
81	HbERF-VIIa12	210.5	225	196	0.871111111111111	-0.199071347101829	0.980088745470747	1
82	HbERF-VIIa13	19	11	27	2.45454545454545	1.29545588352617	0.680191311179905	1
83	HbERF-VIIa14	0	0	0	NA	NA	NA	NA
84	HbERF-VIIa15	0.5	1	0	0	#NAME?	1	1
85	HbERF-VIIa16	6	0	12	Inf	Inf	0.229326974828533	1
86	HbERF-VIIa17	12	12	12	1	0	1	1
87	HbERF-VIIa18	0	0	0	NA	NA	NA	NA
88	HbERF-VIIa19	0	0	0	NA	NA	NA	NA
89	HbERF-VIIa2	1.5	0	3	Inf	Inf	0.571547276912857	1
90	HbERF-VIIa20	42.5	49	36	0.73469387755102	-0.444784842672896	0.900311697772604	1
91	HbERF-VIIa21	12.5	1	24	24	4.58496250072116	0.22212558083671	1
92	HbERF-VIIa22	0	0	0	NA	NA	NA	NA
93	HbERF-VIIa23	0	0	0	NA	NA	NA	NA
94	HbERF-VIIa3	20.5	22	19	0.863636363636364	-0.211504105193712	0.961280794425191	1
95	HbERF-VIIa4	98	164	32	0.195121951219512	-2.35755200461808	0.600705253154963	1
96	HbERF-VIIa5*	0.5	0	1	Inf	Inf	1	1
97	HbERF-VIIa6	1.5	0	3	Inf	Inf	0.571547276912857	1
98	HbERF-VIIa7	163	232	94	0.405172413793103	-1.30339214344993	0.82988401027868	1
99	HbERF-VIIa8	0.5	0	1	Inf	Inf	1	1
100	HbERF-VIIa9	0.5	0	1	Inf	Inf	1	1
101	HbERF-VIIIa1	16.5	23	10	0.434782608695652	-1.20163386116965	0.703683550477821	1
102	HbERF-VIIIa10	4	2	6	3	1.58496250072116	0.72989715799235	1
103	HbERF-VIIIa11	0	0	0	NA	NA	NA	NA
104	HbERF-VIIIa12	5	8	2	0.25	-2	0.622098604085734	1
105	HbERF-VIIIa13	1.5	0	3	Inf	Inf	0.571547276912857	1
106	HbERF-VIIIa14	2	1	3	3	1.58496250072116	0.840498991678263	1
107	HbERF-VIIIa2	26	39	13	0.333333333333333	-1.58496250072116	0.618281721442655	1
108	HbERF-VIIIa3	11	18	4	0.222222222222222	-2.16992500144231	0.506706408851907	1
109	HbERF-VIIIa4	52.5	84	21	0.25	-2	0.579850392712226	1
110	HbERF-VIIIa5	11.5	13	10	0.769230769230769	-0.37851162325373	0.929409731621924	1
111	HbERF-VIIIa6	5	7	3	0.428571428571429	-1.22239242133645	0.776819758646128	1
112	HbERF-VIIIa7	4.5	3	6	2	1	0.838103179928338	1
113	HbERF-VIIIa8	2	2	2	1	0	1	1
114	HbERF-VIIIa9	14.5	19	10	0.526315789473684	-0.925999418556223	0.77520331546416	1
115	HbERF-VIIIb1	28.5	0	57	Inf	Inf	0.0887960140777378	1
116	HbERF-VI-L1	4	5	3	0.6	-0.736965594166206	0.91104926522846	1
117	HbERF-VI-L2	2.5	2	3	1.5	0.584962500721156	1	1
118	HbERF-VI-L3	10.5	3	18	6	2.58496250072116	0.439263814994983	1
119	HbERF-VI-L4	5	9	1	0.111111111111111	-3.16992500144231	0.456203694103574	1
120	HbERF-VI-L5	0	0	0	NA	NA	NA	NA
121	HbERF-VI-L6	0	0	0	NA	NA	NA	NA
122	HbERF-Xa1	3.5	0	7	Inf	Inf	0.350947597066714	1
123	HbERF-Xa2	8	0	16	Inf	Inf	0.179155973497438	1
124	HbERF-Xa3	3.5	0	7	Inf	Inf	0.350947597066714	1
125	HbERF-Xa4	1	1	1	1	0	1	1
126	HbERF-Xa5	0.5	1	0	0	#NAME?	1	1
127	HbERF-Xa6	0.5	1	0	0	#NAME?	1	1
128	HbERF-Xa7	0	0	0	NA	NA	NA	NA
129	HbERF-Xa8	0	0	0	NA	NA	NA	NA
130	HbERF-Xb1	0	0	0	NA	NA	NA	NA
131	HbRAV-1	1.5	0	3	Inf	Inf	0.571547276912857	1
132	HbRAV-2	2.5	0	5	Inf	Inf	0.43882952032626	1
133	HbRAV-3	13.5	19	8	0.421052631578947	-1.24792751344359	0.696089682914422	1
134	HbRAV-4	1.5	0	3	Inf	Inf	0.571547276912857	1
135	HbSoloist1	0.5	0	1	Inf	Inf	1	1
136	HbSoloist2	14.5	18	11	0.611111111111111	-0.710493382805015	0.831872867414579	1
137	HbSoloist3	1.5	2	1	0.5	-1	1	1

## Sheet: LatexvsLeaf
	id	baseMean	baseMeanA	baseMeanB	foldChange	log2FoldChange	pval	padj
1	HbAP2-1	0	0	0	NA	NA	NA	NA
2	HbAP2-10	2.5	2	3	1.5	0.584962500721156	1	1
3	HbAP2-11	0	0	0	NA	NA	NA	NA
4	HbAP2-12	0	0	0	NA	NA	NA	NA
5	HbAP2-13	0	0	0	NA	NA	NA	NA
6	HbAP2-14	0	0	0	NA	NA	NA	NA
7	HbAP2-15	4	0	8	Inf	Inf	0.293152770380988	1
8	HbAP2-16	3.5	3	4	1.33333333333333	0.415037499278844	1	1
9	HbAP2-17	0	0	0	NA	NA	NA	NA
10	HbAP2-18	3.5	1	6	6	2.58496250072116	0.569747656901398	1
11	HbAP2-19	0.5	0	1	Inf	Inf	1	1
12	HbAP2-2	0	0	0	NA	NA	NA	NA
13	HbAP2-20	0.5	0	1	Inf	Inf	1	1
14	HbAP2-3	0	0	0	NA	NA	NA	NA
15	HbAP2-4	1.5	3	0	0	#NAME?	0.548237950017551	1
16	HbAP2-5	0	0	0	NA	NA	NA	NA
17	HbAP2-6	12	24	0	0	#NAME?	0.110299817072509	1
18	HbAP2-7	8	0	16	Inf	Inf	0.157805941550501	1
19	HbAP2-8	1	0	2	Inf	Inf	0.664673495571368	1
20	HbAP2-9	1	0	2	Inf	Inf	0.664673495571368	1
21	HbERF-Ia1	0	0	0	NA	NA	NA	NA
22	HbERF-Ib1	0	0	0	NA	NA	NA	NA
23	HbERF-Ib10	0	0	0	NA	NA	NA	NA
24	HbERF-Ib11	0	0	0	NA	NA	NA	NA
25	HbERF-Ib2	17.5	19	16	0.842105263157895	-0.247927513443586	0.950749131241218	1
26	HbERF-Ib3	3.5	4	3	0.75	-0.415037499278844	1	1
27	HbERF-Ib4	31	61	1	0.0163934426229508	-5.93073733756289	0.112040512818534	1
28	HbERF-Ib5	9.5	12	7	0.583333333333333	-0.777607578663552	0.820444062726462	1
29	HbERF-Ib6	4	1	7	7	2.8073549220576	0.515267619645237	1
30	HbERF-Ib7	7.5	11	4	0.363636363636364	-1.4594316186373	0.664929325350133	1
31	HbERF-Ib8	0	0	0	NA	NA	NA	NA
32	HbERF-Ib9	0	0	0	NA	NA	NA	NA
33	HbERF-IIa1	19.5	27	12	0.444444444444444	-1.16992500144231	0.689316724669955	1
34	HbERF-IIa2	3.5	0	7	Inf	Inf	0.326102419502827	1
35	HbERF-IIb1	10.5	0	21	Inf	Inf	0.123314138382583	1
36	HbERF-IIb2	2.5	0	5	Inf	Inf	0.413243277757959	1
37	HbERF-IIb3	9	17	1	0.0588235294117647	-4.08746284125034	0.25916532086131	1
38	HbERF-IIb4	14.5	28	1	0.0357142857142857	-4.8073549220576	0.175468005321917	1
39	HbERF-IIIa1	0	0	0	NA	NA	NA	NA
40	HbERF-IIIb1	1	0	2	Inf	Inf	0.664673495571368	1
41	HbERF-IIIb2	0.5	0	1	Inf	Inf	1	1
42	HbERF-IIIc1	4	5	3	0.6	-0.736965594166206	0.906000334776597	1
43	HbERF-IIId1	0	0	0	NA	NA	NA	NA
44	HbERF-IIId2	1.5	0	3	Inf	Inf	0.548237950017551	1
45	HbERF-IIId3	1	0	2	Inf	Inf	0.664673495571368	1
46	HbERF-IIIe1	0.5	0	1	Inf	Inf	1	1
47	HbERF-IIIe2	0.5	0	1	Inf	Inf	1	1
48	HbERF-IIIe3	0.5	0	1	Inf	Inf	1	1
49	HbERF-IIIe4	0	0	0	NA	NA	NA	NA
50	HbERF-IVa1	2	4	0	0	#NAME?	0.471397539827283	1
51	HbERF-IVa2	9	15	3	0.2	-2.32192809488736	0.470686521311353	1
52	HbERF-IVa3	0.5	1	0	0	#NAME?	1	1
53	HbERF-IXa2	4	1	7	7	2.8073549220576	0.515267619645237	1
54	HbERF-IXb1	7	0	14	Inf	Inf	0.17882717795563	1
55	HbERF-IXb2	4	1	7	7	2.8073549220576	0.515267619645237	1
56	HbERF-IXb3	1	0	2	Inf	Inf	0.664673495571368	1
57	HbERF-IXb4	10.5	7	14	2	1	0.754030952699347	1
58	HbERF-IXb5	3.5	0	7	Inf	Inf	0.326102419502827	1
59	HbERF-IXb6	0	0	0	NA	NA	NA	NA
60	HbERF-IXb7	1.5	0	3	Inf	Inf	0.548237950017551	1
61	HbERF-IXb8	3.5	0	7	Inf	Inf	0.326102419502827	1
62	HbERF-IXc1	3.5	0	7	Inf	Inf	0.326102419502827	1
63	HbERF-IXc2	0	0	0	NA	NA	NA	NA
64	HbERF-IXc3	2	0	4	Inf	Inf	0.471397539827283	1
65	HbERF-IXc4	5	5	5	1	0	1	1
66	HbERF-IXc5	1	0	2	Inf	Inf	0.664673495571368	1
67	HbERF-IXc6	4	0	8	Inf	Inf	0.293152770380988	1
68	HbERF-IXc7	2.5	0	5	Inf	Inf	0.413243277757959	1
69	HbERF-Va2	1	2	0	0	#NAME?	0.664673495571368	1
70	HbERF-Vb1	0	0	0	NA	NA	NA	NA
71	HbERF-Vb2	0.5	1	0	0	#NAME?	1	1
72	HbERF-Vb3	0	0	0	NA	NA	NA	NA
73	HbERF-VI1	0	0	0	NA	NA	NA	NA
74	HbERF-VI2	0	0	0	NA	NA	NA	NA
75	HbERF-VI3	0.5	1	0	0	#NAME?	1	1
76	HbERF-VI4	0	0	0	NA	NA	NA	NA
77	HbERF-VI5	1	1	1	1	0	1	1
78	HbERF-VIIa1	0	0	0	NA	NA	NA	NA
79	HbERF-VIIa10	0	0	0	NA	NA	NA	NA
80	HbERF-VIIa11	34.5	20	49	2.45	1.29278174922785	0.662443038966308	1
81	HbERF-VIIa12	133.5	225	42	0.186666666666667	-2.42146376843828	0.532443391305179	1
82	HbERF-VIIa13	6.5	11	2	0.181818181818182	-2.4594316186373	0.486139797618578	1
83	HbERF-VIIa14	0	0	0	NA	NA	NA	NA
84	HbERF-VIIa15	0.5	1	0	0	#NAME?	1	1
85	HbERF-VIIa16	1.5	0	3	Inf	Inf	0.548237950017551	1
86	HbERF-VIIa17	14	12	16	1.33333333333333	0.415037499278844	0.907333567502746	1
87	HbERF-VIIa18	0	0	0	NA	NA	NA	NA
88	HbERF-VIIa19	0	0	0	NA	NA	NA	NA
89	HbERF-VIIa2	0	0	0	NA	NA	NA	NA
90	HbERF-VIIa20	32.5	49	16	0.326530612244898	-1.61470984411521	0.58493977373395	1
91	HbERF-VIIa21	2	1	3	3	1.58496250072116	0.830315713584389	1
92	HbERF-VIIa22	0.5	0	1	Inf	Inf	1	1
93	HbERF-VIIa23	0	0	0	NA	NA	NA	NA
94	HbERF-VIIa3	12	22	2	0.0909090909090909	-3.4594316186373	0.288349667407561	1
95	HbERF-VIIa4	82.5	164	1	0.00609756097560976	-7.35755200461808	0.0959759124454033	1
96	HbERF-VIIa5*	0	0	0	NA	NA	NA	NA
97	HbERF-VIIa6	0	0	0	NA	NA	NA	NA
98	HbERF-VIIa7	133.5	232	35	0.150862068965517	-2.72869797818261	0.485834099032863	1
99	HbERF-VIIa8	0	0	0	NA	NA	NA	NA
100	HbERF-VIIa9	0.5	0	1	Inf	Inf	1	1
101	HbERF-VIIIa1	13.5	23	4	0.173913043478261	-2.52356195605701	0.407722823608008	1
102	HbERF-VIIIa10	35	2	68	34	5.08746284125034	0.146662301276841	1
103	HbERF-VIIIa11	0	0	0	NA	NA	NA	NA
104	HbERF-VIIIa12	14	8	20	2.5	1.32192809488736	0.657476592866738	1
105	HbERF-VIIIa13	4	0	8	Inf	Inf	0.293152770380988	1
106	HbERF-VIIIa14	1.5	1	2	2	1	1	1
107	HbERF-VIIIa2	22.5	39	6	0.153846153846154	-2.70043971814109	0.369216392785018	1
108	HbERF-VIIIa3	10	18	2	0.111111111111111	-3.16992500144231	0.335737659416638	1
109	HbERF-VIIIa4	58	84	32	0.380952380952381	-1.39231742277876	0.657113557127341	1
110	HbERF-VIIIa5	9.5	13	6	0.461538461538462	-1.11547721741994	0.729842567797874	1
111	HbERF-VIIIa6	3.5	7	0	0	#NAME?	0.326102419502827	1
112	HbERF-VIIIa7	3	3	3	1	0	1	1
113	HbERF-VIIIa8	9	2	16	8	3	0.367549019575051	1
114	HbERF-VIIIa9	26	19	33	1.73684210526316	0.796466605914868	0.788276142097249	1
115	HbERF-VIIIb1	0	0	0	NA	NA	NA	NA
116	HbERF-VI-L1	3.5	5	2	0.4	-1.32192809488736	0.789265018479005	1
117	HbERF-VI-L2	2	2	2	1	0	1	1
118	HbERF-VI-L3	2.5	3	2	0.666666666666667	-0.584962500721156	1	1
119	HbERF-VI-L4	6.5	9	4	0.444444444444444	-1.16992500144231	0.748218041641766	1
120	HbERF-VI-L5	0	0	0	NA	NA	NA	NA
121	HbERF-VI-L6	2	0	4	Inf	Inf	0.471397539827283	1
122	HbERF-Xa1	0	0	0	NA	NA	NA	NA
123	HbERF-Xa2	1	0	2	Inf	Inf	0.664673495571368	1
124	HbERF-Xa3	0	0	0	NA	NA	NA	NA
125	HbERF-Xa4	0.5	1	0	0	#NAME?	1	1
126	HbERF-Xa5	0.5	1	0	0	#NAME?	1	1
127	HbERF-Xa6	0.5	1	0	0	#NAME?	1	1
128	HbERF-Xa7	1	0	2	Inf	Inf	0.664673495571368	1
129	HbERF-Xa8	1	0	2	Inf	Inf	0.664673495571368	1
130	HbERF-Xb1	3	0	6	Inf	Inf	0.365870801806657	1
131	HbRAV-1	0.5	0	1	Inf	Inf	1	1
132	HbRAV-2	2	0	4	Inf	Inf	0.471397539827283	1
133	HbRAV-3	14.5	19	10	0.526315789473684	-0.925999418556223	0.76056506283541	1
134	HbRAV-4	0	0	0	NA	NA	NA	NA
135	HbSoloist1	6.5	0	13	Inf	Inf	0.191643666277035	1
136	HbSoloist2	13	18	8	0.444444444444444	-1.16992500144231	0.698958268282629	1
137	HbSoloist3	4	2	6	3	1.58496250072116	0.715304412822172	1

## Sheet: LatexvsRoot
	id	baseMean	baseMeanA	baseMeanB	foldChange	log2FoldChange	pval	padj
1	HbAP2-1	0	0	0	NA	NA	NA	NA
2	HbAP2-10	2.5	2	3	1.5	0.584962500721156	1	1
3	HbAP2-11	0	0	0	NA	NA	NA	NA
4	HbAP2-12	0	0	0	NA	NA	NA	NA
5	HbAP2-13	0	0	0	NA	NA	NA	NA
6	HbAP2-14	0	0	0	NA	NA	NA	NA
7	HbAP2-15	4	0	8	Inf	Inf	0.293152770380988	1
8	HbAP2-16	3.5	3	4	1.33333333333333	0.415037499278844	1	1
9	HbAP2-17	0	0	0	NA	NA	NA	NA
10	HbAP2-18	3.5	1	6	6	2.58496250072116	0.569747656901398	1
11	HbAP2-19	0.5	0	1	Inf	Inf	1	1
12	HbAP2-2	0	0	0	NA	NA	NA	NA
13	HbAP2-20	0.5	0	1	Inf	Inf	1	1
14	HbAP2-3	0	0	0	NA	NA	NA	NA
15	HbAP2-4	1.5	3	0	0	#NAME?	0.548237950017551	1
16	HbAP2-5	0	0	0	NA	NA	NA	NA
17	HbAP2-6	12	24	0	0	#NAME?	0.110299817072509	1
18	HbAP2-7	8	0	16	Inf	Inf	0.157805941550501	1
19	HbAP2-8	1	0	2	Inf	Inf	0.664673495571368	1
20	HbAP2-9	1	0	2	Inf	Inf	0.664673495571368	1
21	HbERF-Ia1	0	0	0	NA	NA	NA	NA
22	HbERF-Ib1	0	0	0	NA	NA	NA	NA
23	HbERF-Ib10	0	0	0	NA	NA	NA	NA
24	HbERF-Ib11	0	0	0	NA	NA	NA	NA
25	HbERF-Ib2	17.5	19	16	0.842105263157895	-0.247927513443586	0.950749131241218	1
26	HbERF-Ib3	3.5	4	3	0.75	-0.415037499278844	1	1
27	HbERF-Ib4	31	61	1	0.0163934426229508	-5.93073733756289	0.112040512818534	1
28	HbERF-Ib5	9.5	12	7	0.583333333333333	-0.777607578663552	0.820444062726462	1
29	HbERF-Ib6	4	1	7	7	2.8073549220576	0.515267619645237	1
30	HbERF-Ib7	7.5	11	4	0.363636363636364	-1.4594316186373	0.664929325350133	1
31	HbERF-Ib8	0	0	0	NA	NA	NA	NA
32	HbERF-Ib9	0	0	0	NA	NA	NA	NA
33	HbERF-IIa1	19.5	27	12	0.444444444444444	-1.16992500144231	0.689316724669955	1
34	HbERF-IIa2	3.5	0	7	Inf	Inf	0.326102419502827	1
35	HbERF-IIb1	10.5	0	21	Inf	Inf	0.123314138382583	1
36	HbERF-IIb2	2.5	0	5	Inf	Inf	0.413243277757959	1
37	HbERF-IIb3	9	17	1	0.0588235294117647	-4.08746284125034	0.25916532086131	1
38	HbERF-IIb4	14.5	28	1	0.0357142857142857	-4.8073549220576	0.175468005321917	1
39	HbERF-IIIa1	0	0	0	NA	NA	NA	NA
40	HbERF-IIIb1	1	0	2	Inf	Inf	0.664673495571368	1
41	HbERF-IIIb2	0.5	0	1	Inf	Inf	1	1
42	HbERF-IIIc1	4	5	3	0.6	-0.736965594166206	0.906000334776597	1
43	HbERF-IIId1	0	0	0	NA	NA	NA	NA
44	HbERF-IIId2	1.5	0	3	Inf	Inf	0.548237950017551	1
45	HbERF-IIId3	1	0	2	Inf	Inf	0.664673495571368	1
46	HbERF-IIIe1	0.5	0	1	Inf	Inf	1	1
47	HbERF-IIIe2	0.5	0	1	Inf	Inf	1	1
48	HbERF-IIIe3	0.5	0	1	Inf	Inf	1	1
49	HbERF-IIIe4	0	0	0	NA	NA	NA	NA
50	HbERF-IVa1	2	4	0	0	#NAME?	0.471397539827283	1
51	HbERF-IVa2	9	15	3	0.2	-2.32192809488736	0.470686521311353	1
52	HbERF-IVa3	0.5	1	0	0	#NAME?	1	1
53	HbERF-IXa2	4	1	7	7	2.8073549220576	0.515267619645237	1
54	HbERF-IXb1	7	0	14	Inf	Inf	0.17882717795563	1
55	HbERF-IXb2	4	1	7	7	2.8073549220576	0.515267619645237	1
56	HbERF-IXb3	1	0	2	Inf	Inf	0.664673495571368	1
57	HbERF-IXb4	10.5	7	14	2	1	0.754030952699347	1
58	HbERF-IXb5	3.5	0	7	Inf	Inf	0.326102419502827	1
59	HbERF-IXb6	0	0	0	NA	NA	NA	NA
60	HbERF-IXb7	1.5	0	3	Inf	Inf	0.548237950017551	1
61	HbERF-IXb8	3.5	0	7	Inf	Inf	0.326102419502827	1
62	HbERF-IXc1	3.5	0	7	Inf	Inf	0.326102419502827	1
63	HbERF-IXc2	0	0	0	NA	NA	NA	NA
64	HbERF-IXc3	2	0	4	Inf	Inf	0.471397539827283	1
65	HbERF-IXc4	5	5	5	1	0	1	1
66	HbERF-IXc5	1	0	2	Inf	Inf	0.664673495571368	1
67	HbERF-IXc6	4	0	8	Inf	Inf	0.293152770380988	1
68	HbERF-IXc7	2.5	0	5	Inf	Inf	0.413243277757959	1
69	HbERF-Va2	1	2	0	0	#NAME?	0.664673495571368	1
70	HbERF-Vb1	0	0	0	NA	NA	NA	NA
71	HbERF-Vb2	0.5	1	0	0	#NAME?	1	1
72	HbERF-Vb3	0	0	0	NA	NA	NA	NA
73	HbERF-VI1	0	0	0	NA	NA	NA	NA
74	HbERF-VI2	0	0	0	NA	NA	NA	NA
75	HbERF-VI3	0.5	1	0	0	#NAME?	1	1
76	HbERF-VI4	0	0	0	NA	NA	NA	NA
77	HbERF-VI5	1	1	1	1	0	1	1
78	HbERF-VIIa1	0	0	0	NA	NA	NA	NA
79	HbERF-VIIa10	0	0	0	NA	NA	NA	NA
80	HbERF-VIIa11	34.5	20	49	2.45	1.29278174922785	0.662443038966308	1
81	HbERF-VIIa12	133.5	225	42	0.186666666666667	-2.42146376843828	0.532443391305179	1
82	HbERF-VIIa13	6.5	11	2	0.181818181818182	-2.4594316186373	0.486139797618578	1
83	HbERF-VIIa14	0	0	0	NA	NA	NA	NA
84	HbERF-VIIa15	0.5	1	0	0	#NAME?	1	1
85	HbERF-VIIa16	1.5	0	3	Inf	Inf	0.548237950017551	1
86	HbERF-VIIa17	14	12	16	1.33333333333333	0.415037499278844	0.907333567502746	1
87	HbERF-VIIa18	0	0	0	NA	NA	NA	NA
88	HbERF-VIIa19	0	0	0	NA	NA	NA	NA
89	HbERF-VIIa2	0	0	0	NA	NA	NA	NA
90	HbERF-VIIa20	32.5	49	16	0.326530612244898	-1.61470984411521	0.58493977373395	1
91	HbERF-VIIa21	2	1	3	3	1.58496250072116	0.830315713584389	1
92	HbERF-VIIa22	0.5	0	1	Inf	Inf	1	1
93	HbERF-VIIa23	0	0	0	NA	NA	NA	NA
94	HbERF-VIIa3	12	22	2	0.0909090909090909	-3.4594316186373	0.288349667407561	1
95	HbERF-VIIa4	82.5	164	1	0.00609756097560976	-7.35755200461808	0.0959759124454033	1
96	HbERF-VIIa5*	0	0	0	NA	NA	NA	NA
97	HbERF-VIIa6	0	0	0	NA	NA	NA	NA
98	HbERF-VIIa7	133.5	232	35	0.150862068965517	-2.72869797818261	0.485834099032863	1
99	HbERF-VIIa8	0	0	0	NA	NA	NA	NA
100	HbERF-VIIa9	0.5	0	1	Inf	Inf	1	1
101	HbERF-VIIIa1	13.5	23	4	0.173913043478261	-2.52356195605701	0.407722823608008	1
102	HbERF-VIIIa10	35	2	68	34	5.08746284125034	0.146662301276841	1
103	HbERF-VIIIa11	0	0	0	NA	NA	NA	NA
104	HbERF-VIIIa12	14	8	20	2.5	1.32192809488736	0.657476592866738	1
105	HbERF-VIIIa13	4	0	8	Inf	Inf	0.293152770380988	1
106	HbERF-VIIIa14	1.5	1	2	2	1	1	1
107	HbERF-VIIIa2	22.5	39	6	0.153846153846154	-2.70043971814109	0.369216392785018	1
108	HbERF-VIIIa3	10	18	2	0.111111111111111	-3.16992500144231	0.335737659416638	1
109	HbERF-VIIIa4	58	84	32	0.380952380952381	-1.39231742277876	0.657113557127341	1
110	HbERF-VIIIa5	9.5	13	6	0.461538461538462	-1.11547721741994	0.729842567797874	1
111	HbERF-VIIIa6	3.5	7	0	0	#NAME?	0.326102419502827	1
112	HbERF-VIIIa7	3	3	3	1	0	1	1
113	HbERF-VIIIa8	9	2	16	8	3	0.367549019575051	1
114	HbERF-VIIIa9	26	19	33	1.73684210526316	0.796466605914868	0.788276142097249	1
115	HbERF-VIIIb1	0	0	0	NA	NA	NA	NA
116	HbERF-VI-L1	3.5	5	2	0.4	-1.32192809488736	0.789265018479005	1
117	HbERF-VI-L2	2	2	2	1	0	1	1
118	HbERF-VI-L3	2.5	3	2	0.666666666666667	-0.584962500721156	1	1
119	HbERF-VI-L4	6.5	9	4	0.444444444444444	-1.16992500144231	0.748218041641766	1
120	HbERF-VI-L5	0	0	0	NA	NA	NA	NA
121	HbERF-VI-L6	2	0	4	Inf	Inf	0.471397539827283	1
122	HbERF-Xa1	0	0	0	NA	NA	NA	NA
123	HbERF-Xa2	1	0	2	Inf	Inf	0.664673495571368	1
124	HbERF-Xa3	0	0	0	NA	NA	NA	NA
125	HbERF-Xa4	0.5	1	0	0	#NAME?	1	1
126	HbERF-Xa5	0.5	1	0	0	#NAME?	1	1
127	HbERF-Xa6	0.5	1	0	0	#NAME?	1	1
128	HbERF-Xa7	1	0	2	Inf	Inf	0.664673495571368	1
129	HbERF-Xa8	1	0	2	Inf	Inf	0.664673495571368	1
130	HbERF-Xb1	3	0	6	Inf	Inf	0.365870801806657	1
131	HbRAV-1	0.5	0	1	Inf	Inf	1	1
132	HbRAV-2	2	0	4	Inf	Inf	0.471397539827283	1
133	HbRAV-3	14.5	19	10	0.526315789473684	-0.925999418556223	0.76056506283541	1
134	HbRAV-4	0	0	0	NA	NA	NA	NA
135	HbSoloist1	6.5	0	13	Inf	Inf	0.191643666277035	1
136	HbSoloist2	13	18	8	0.444444444444444	-1.16992500144231	0.698958268282629	1
137	HbSoloist3	4	2	6	3	1.58496250072116	0.715304412822172	1

## Sheet: LeafvsET
	id	baseMean	baseMeanA	baseMeanB	foldChange	log2FoldChange	pval	padj
1	HbAP2-1	2.5	0	5	Inf	Inf	0.376170184713384	1
2	HbAP2-10	4	3	5	1.66666666666667	0.736965594166206	0.889790090022313	1
3	HbAP2-11	0.5	0	1	Inf	Inf	1	1
4	HbAP2-12	2.5	0	5	Inf	Inf	0.376170184713384	1
5	HbAP2-13	0.5	0	1	Inf	Inf	1	1
6	HbAP2-14	2	0	4	Inf	Inf	0.446981290295215	1
7	HbAP2-15	5.5	8	3	0.375	-1.41503749927884	0.654766631168304	1
8	HbAP2-16	2	4	0	0	#NAME?	0.446981290295215	1
9	HbAP2-17	0	0	0	NA	NA	NA	NA
10	HbAP2-18	7	6	8	1.33333333333333	0.415037499278844	0.928845387683933	1
11	HbAP2-19	2	1	3	3	1.58496250072116	0.820302560178514	1
12	HbAP2-2	0.5	0	1	Inf	Inf	1	1
13	HbAP2-20	1.5	1	2	2	1	1	1
14	HbAP2-3	9.5	0	19	Inf	Inf	0.0762821743676094	1
15	HbAP2-4	0	0	0	NA	NA	NA	NA
16	HbAP2-5	0.5	0	1	Inf	Inf	1	1
17	HbAP2-6	1.5	0	3	Inf	Inf	0.534961295677725	1
18	HbAP2-7	8	16	0	0	#NAME?	0.0945989038856489	1
19	HbAP2-8	3	2	4	2	1	0.866193763034994	1
20	HbAP2-9	2.5	2	3	1.5	0.584962500721156	1	1
21	HbERF-Ia1	0	0	0	NA	NA	NA	NA
22	HbERF-Ib1	0	0	0	NA	NA	NA	NA
23	HbERF-Ib10	0	0	0	NA	NA	NA	NA
24	HbERF-Ib11	0	0	0	NA	NA	NA	NA
25	HbERF-Ib2	33	16	50	3.125	1.64385618977472	0.506476140969221	1
26	HbERF-Ib3	8	3	13	4.33333333333333	2.11547721741994	0.436691744318354	1
27	HbERF-Ib4	1	1	1	1	0	1	1
28	HbERF-Ib5	16.5	7	26	3.71428571428571	1.89308479608349	0.435225987486518	1
29	HbERF-Ib6	4.5	7	2	0.285714285714286	-1.8073549220576	0.596677926532674	1
30	HbERF-Ib7	6.5	4	9	2.25	1.16992500144231	0.698226074330584	1
31	HbERF-Ib8	0	0	0	NA	NA	NA	NA
32	HbERF-Ib9	0	0	0	NA	NA	NA	NA
33	HbERF-IIa1	10.5	12	9	0.75	-0.415037499278844	0.900516219014254	1
34	HbERF-IIa2	4	7	1	0.142857142857143	-2.8073549220576	0.448014658759958	1
35	HbERF-IIb1	11.5	21	2	0.0952380952380952	-3.39231742277876	0.209974378361686	1
36	HbERF-IIb2	2.5	5	0	0	#NAME?	0.376170184713384	1
37	HbERF-IIb3	2.5	1	4	4	2	0.695676611579594	1
38	HbERF-IIb4	0.5	1	0	0	#NAME?	1	1
39	HbERF-IIIa1	1	0	2	Inf	Inf	0.659127091390708	1
40	HbERF-IIIb1	2	2	2	1	0	1	1
41	HbERF-IIIb2	0.5	1	0	0	#NAME?	1	1
42	HbERF-IIIc1	2	3	1	0.333333333333333	-1.58496250072116	0.820302560178514	1
43	HbERF-IIId1	0	0	0	NA	NA	NA	NA
44	HbERF-IIId2	1.5	3	0	0	#NAME?	0.534961295677725	1
45	HbERF-IIId3	1	2	0	0	#NAME?	0.659127091390708	1
46	HbERF-IIIe1	6	1	11	11	3.4594316186373	0.285646940552452	1
47	HbERF-IIIe2	5.5	1	10	10	3.32192809488736	0.316117432805135	1
48	HbERF-IIIe3	1	1	1	1	0	1	1
49	HbERF-IIIe4	0.5	0	1	Inf	Inf	1	1
50	HbERF-IVa1	1.5	0	3	Inf	Inf	0.534961295677725	1
51	HbERF-IVa2	5	3	7	2.33333333333333	1.22239242133645	0.720816629299771	1
52	HbERF-IVa3	0	0	0	NA	NA	NA	NA
53	HbERF-IXa2	5	7	3	0.428571428571429	-1.22239242133645	0.720816629299771	1
54	HbERF-IXb1	8.5	14	3	0.214285714285714	-2.22239242133645	0.407829545150097	1
55	HbERF-IXb2	4	7	1	0.142857142857143	-2.8073549220576	0.448014658759958	1
56	HbERF-IXb3	2.5	2	3	1.5	0.584962500721156	1	1
57	HbERF-IXb4	7.5	14	1	0.0714285714285714	-3.8073549220576	0.218887254932232	1
58	HbERF-IXb5	5	7	3	0.428571428571429	-1.22239242133645	0.720816629299771	1
59	HbERF-IXb6	0	0	0	NA	NA	NA	NA
60	HbERF-IXb7	4	3	5	1.66666666666667	0.736965594166206	0.889790090022313	1
61	HbERF-IXb8	4	7	1	0.142857142857143	-2.8073549220576	0.448014658759958	1
62	HbERF-IXc1	5.5	7	4	0.571428571428571	-0.807354922057604	0.827023193967701	1
63	HbERF-IXc2	0	0	0	NA	NA	NA	NA
64	HbERF-IXc3	2	4	0	0	#NAME?	0.446981290295215	1
65	HbERF-IXc4	2.5	5	0	0	#NAME?	0.376170184713384	1
66	HbERF-IXc5	3	2	4	2	1	0.866193763034994	1
67	HbERF-IXc6	4	8	0	0	#NAME?	0.225573313473965	1
68	HbERF-IXc7	2.5	5	0	0	#NAME?	0.376170184713384	1
69	HbERF-Va2	0.5	0	1	Inf	Inf	1	1
70	HbERF-Vb1	0.5	0	1	Inf	Inf	1	1
71	HbERF-Vb2	2.5	0	5	Inf	Inf	0.376170184713384	1
72	HbERF-Vb3	0	0	0	NA	NA	NA	NA
73	HbERF-VI1	0	0	0	NA	NA	NA	NA
74	HbERF-VI2	1	0	2	Inf	Inf	0.659127091390708	1
75	HbERF-VI3	0	0	0	NA	NA	NA	NA
76	HbERF-VI4	0.5	0	1	Inf	Inf	1	1
77	HbERF-VI5	1	1	1	1	0	1	1
78	HbERF-VIIa1	11.5	0	23	Inf	Inf	0.0612981209673534	1
79	HbERF-VIIa10	0	0	0	NA	NA	NA	NA
80	HbERF-VIIa11	40.5	49	32	0.653061224489796	-0.614709844115208	0.812178366524852	1
81	HbERF-VIIa12	119	42	196	4.66666666666667	2.22239242133645	0.539693103399238	1
82	HbERF-VIIa13	14.5	2	27	13.5	3.75488750216347	0.164919048101083	1
83	HbERF-VIIa14	0	0	0	NA	NA	NA	NA
84	HbERF-VIIa15	0	0	0	NA	NA	NA	NA
85	HbERF-VIIa16	7.5	3	12	4	2	0.469402302660111	1
86	HbERF-VIIa17	14	16	12	0.75	-0.415037499278844	0.887239664765044	1
87	HbERF-VIIa18	0	0	0	NA	NA	NA	NA
88	HbERF-VIIa19	0	0	0	NA	NA	NA	NA
89	HbERF-VIIa2	1.5	0	3	Inf	Inf	0.534961295677725	1
90	HbERF-VIIa20	26	16	36	2.25	1.16992500144231	0.62808227811223	1
91	HbERF-VIIa21	13.5	3	24	8	3	0.245485522756904	1
92	HbERF-VIIa22	0.5	1	0	0	#NAME?	1	1
93	HbERF-VIIa23	0	0	0	NA	NA	NA	NA
94	HbERF-VIIa3	10.5	2	19	9.5	3.24792751344359	0.232033172997463	1
95	HbERF-VIIa4	16.5	1	32	32	5	0.0925548366012123	1
96	HbERF-VIIa5*	0.5	0	1	Inf	Inf	1	1
97	HbERF-VIIa6	1.5	0	3	Inf	Inf	0.534961295677725	1
98	HbERF-VIIa7	64.5	35	94	2.68571428571429	1.42530583473267	0.616480980409121	1
99	HbERF-VIIa8	0.5	0	1	Inf	Inf	1	1
100	HbERF-VIIa9	1	1	1	1	0	1	1
101	HbERF-VIIIa1	7	4	10	2.5	1.32192809488736	0.645856969907781	1
102	HbERF-VIIIa10	37	68	6	0.0882352941176471	-3.50250034052918	0.195075130923099	1
103	HbERF-VIIIa11	0	0	0	NA	NA	NA	NA
104	HbERF-VIIIa12	11	20	2	0.1	-3.32192809488736	0.220362388659264	1
105	HbERF-VIIIa13	5.5	8	3	0.375	-1.41503749927884	0.654766631168304	1
106	HbERF-VIIIa14	2.5	2	3	1.5	0.584962500721156	1	1
107	HbERF-VIIIa2	9.5	6	13	2.16666666666667	1.11547721741994	0.674229147824673	1
108	HbERF-VIIIa3	3	2	4	2	1	0.866193763034994	1
109	HbERF-VIIIa4	26.5	32	21	0.65625	-0.60768257722124	0.807916926176693	1
110	HbERF-VIIIa5	8	6	10	1.66666666666667	0.736965594166206	0.809691847728181	1
111	HbERF-VIIIa6	1.5	0	3	Inf	Inf	0.534961295677725	1
112	HbERF-VIIIa7	4.5	3	6	2	1	0.798188820329307	1
113	HbERF-VIIIa8	9	16	2	0.125	-3	0.276752961487589	1
114	HbERF-VIIIa9	21.5	33	10	0.303030303030303	-1.72246602447109	0.473919567773633	1
115	HbERF-VIIIb1	28.5	0	57	Inf	Inf	0.0305180723482828	1
116	HbERF-VI-L1	2.5	2	3	1.5	0.584962500721156	1	1
117	HbERF-VI-L2	2.5	2	3	1.5	0.584962500721156	1	1
118	HbERF-VI-L3	10	2	18	9	3.16992500144231	0.245171974505318	1
119	HbERF-VI-L4	2.5	4	1	0.25	-2	0.695676611579594	1
120	HbERF-VI-L5	0	0	0	NA	NA	NA	NA
121	HbERF-VI-L6	2	4	0	0	#NAME?	0.446981290295215	1
122	HbERF-Xa1	3.5	0	7	Inf	Inf	0.263818352841434	1
123	HbERF-Xa2	9	2	16	8	3	0.276752961487589	1
124	HbERF-Xa3	3.5	0	7	Inf	Inf	0.263818352841434	1
125	HbERF-Xa4	0.5	0	1	Inf	Inf	1	1
126	HbERF-Xa5	0	0	0	NA	NA	NA	NA
127	HbERF-Xa6	0	0	0	NA	NA	NA	NA
128	HbERF-Xa7	1	2	0	0	#NAME?	0.659127091390708	1
129	HbERF-Xa8	1	2	0	0	#NAME?	0.659127091390708	1
130	HbERF-Xb1	3	6	0	0	#NAME?	0.314453947964573	1
131	HbRAV-1	2	1	3	3	1.58496250072116	0.820302560178514	1
132	HbRAV-2	4.5	4	5	1.25	0.321928094887362	1	1
133	HbRAV-3	9	10	8	0.8	-0.321928094887362	0.942713695455815	1
134	HbRAV-4	1.5	0	3	Inf	Inf	0.534961295677725	1
135	HbSoloist1	7	13	1	0.0769230769230769	-3.70043971814109	0.237845608609911	1
136	HbSoloist2	9.5	8	11	1.375	0.459431618637297	0.89091054392986	1
137	HbSoloist3	3.5	6	1	0.166666666666667	-2.58496250072116	0.513396434113807	1

## Sheet: LeafvsRoot
	id	baseMean	baseMeanA	baseMeanB	foldChange	log2FoldChange	pval	padj
1	HbAP2-1	0.912870929175277	0	1.82574185835055	Inf	Inf	0.721317814173161	1
2	HbAP2-10	9.40257057050535	3.286335345031	15.5188057959797	4.72222222222222	2.23946593469539	0.463900520746531	1
3	HbAP2-11	0.456435464587638	0	0.912870929175277	Inf	Inf	1	1
4	HbAP2-12	1.36930639376292	0	2.73861278752583	Inf	Inf	0.593124451890277	1
5	HbAP2-13	1.82574185835055	0	3.65148371670111	Inf	Inf	0.517206074344612	1
6	HbAP2-14	0.912870929175277	0	1.82574185835055	Inf	Inf	0.721317814173161	1
7	HbAP2-15	4.38178046004133	8.76356092008266	0	0	#NAME?	0.243447648794138	1
8	HbAP2-16	2.6473256946083	4.38178046004133	0.912870929175277	0.208333333333333	-2.26303440583379	0.660064410958446	1
9	HbAP2-17	0.912870929175277	0	1.82574185835055	Inf	Inf	0.721317814173161	1
10	HbAP2-18	8.76356092008266	6.57267069006199	10.9544511501033	1.66666666666667	0.736965594166206	0.830426436538605	1
11	HbAP2-19	1.0041580220928	1.09544511501033	0.912870929175277	0.833333333333333	-0.263034405833794	1	1
12	HbAP2-2	0.456435464587638	0	0.912870929175277	Inf	Inf	1	1
13	HbAP2-20	1.0041580220928	1.09544511501033	0.912870929175277	0.833333333333333	-0.263034405833794	1	1
14	HbAP2-3	1.36930639376292	0	2.73861278752583	Inf	Inf	0.593124451890277	1
15	HbAP2-4	0	0	0	NA	NA	NA	NA
16	HbAP2-5	0.912870929175277	0	1.82574185835055	Inf	Inf	0.721317814173161	1
17	HbAP2-6	1.82574185835055	0	3.65148371670111	Inf	Inf	0.517206074344612	1
18	HbAP2-7	8.76356092008266	17.5271218401653	0	0	#NAME?	0.118527542496267	1
19	HbAP2-8	4.74692883171144	2.19089023002066	7.30296743340221	3.33333333333333	1.73696559416621	0.654220363231763	1
20	HbAP2-9	5.20336429629908	2.19089023002066	8.21583836257749	3.75	1.90689059560852	0.605728577767125	1
21	HbERF-Ia1	2.28217732293819	0	4.56435464587638	Inf	Inf	0.457312894273656	1
22	HbERF-Ib1	0.456435464587638	0	0.912870929175277	Inf	Inf	1	1
23	HbERF-Ib10	1.36930639376292	0	2.73861278752583	Inf	Inf	0.593124451890277	1
24	HbERF-Ib11	2.28217732293819	0	4.56435464587638	Inf	Inf	0.457312894273656	1
25	HbERF-Ib2	87.2704608291564	17.5271218401653	157.013799818148	8.95833333333333	3.1632303488683	0.404022565343751	1
26	HbERF-Ib3	54.1332461000939	3.286335345031	104.980156855157	31.9444444444444	4.99749314438943	0.172998988579974	1
27	HbERF-Ib4	8.76356092008266	1.09544511501033	16.431676725155	15	3.90689059560852	0.260477583855509	1
28	HbERF-Ib5	21.1786055568664	7.66811580507233	34.6890953086605	4.52380952380952	2.17753818555219	0.445917794821261	1
29	HbERF-Ib6	13.4192026588766	7.66811580507233	19.1702895126808	2.5	1.32192809488736	0.646282703049591	1
30	HbERF-Ib7	5.84237394672177	4.38178046004133	7.30296743340221	1.66666666666667	0.736965594166206	0.864817417286759	1
31	HbERF-Ib8	0.456435464587638	0	0.912870929175277	Inf	Inf	1	1
32	HbERF-Ib9	2.73861278752583	0	5.47722557505166	Inf	Inf	0.404287982457962	1
33	HbERF-IIa1	10.2241544067631	13.145341380124	7.30296743340221	0.555555555555556	-0.84799690655495	0.785740910879439	1
34	HbERF-IIa2	11.593460800526	7.66811580507233	15.5188057959797	2.02380952380952	1.01707351335894	0.734364631260297	1
35	HbERF-IIb1	11.5021737076085	23.004347415217	0	0	#NAME?	0.0919988050618281	1
36	HbERF-IIb2	3.19504825211347	5.47722557505166	0.912870929175277	0.166666666666667	-2.58496250072116	0.573065365894483	1
37	HbERF-IIb3	0.547722557505166	1.09544511501033	0	0	#NAME?	0.914947975237768	1
38	HbERF-IIb4	0.547722557505166	1.09544511501033	0	0	#NAME?	0.914947975237768	1
39	HbERF-IIIa1	0	0	0	NA	NA	NA	NA
40	HbERF-IIIb1	2.00831604418561	2.19089023002066	1.82574185835055	0.833333333333333	-0.263034405833794	1	1
41	HbERF-IIIb2	0.547722557505166	1.09544511501033	0	0	#NAME?	0.914947975237768	1
42	HbERF-IIIc1	3.92534499545369	3.286335345031	4.56435464587638	1.38888888888889	0.473931188332412	0.975100683256069	1
43	HbERF-IIId1	0	0	0	NA	NA	NA	NA
44	HbERF-IIId2	2.55603860169078	3.286335345031	1.82574185835055	0.555555555555556	-0.84799690655495	0.935913615349598	1
45	HbERF-IIId3	2.46475150877325	2.19089023002066	2.73861278752583	1.25	0.321928094887362	1	1
46	HbERF-IIIe1	5.56851266796919	1.09544511501033	10.041580220928	9.16666666666667	3.1963972128035	0.399584619475634	1
47	HbERF-IIIe2	7.39425452631974	1.09544511501033	13.6930639376292	12.5	3.64385618977472	0.306116695347697	1
48	HbERF-IIIe3	1.0041580220928	1.09544511501033	0.912870929175277	0.833333333333333	-0.263034405833794	1	1
49	HbERF-IIIe4	0.912870929175277	0	1.82574185835055	Inf	Inf	0.721317814173161	1
50	HbERF-IVa1	6.39009650422694	0	12.7801930084539	Inf	Inf	0.187829906492056	1
51	HbERF-IVa2	11.2283124288559	3.286335345031	19.1702895126808	5.83333333333333	2.54432051622381	0.396613468730559	1
52	HbERF-IVa3	1.82574185835055	0	3.65148371670111	Inf	Inf	0.517206074344612	1
53	HbERF-IXa2	5.20336429629908	7.66811580507233	2.73861278752583	0.357142857142857	-1.48542682717024	0.68548828661806	1
54	HbERF-IXb1	7.66811580507233	15.3362316101447	0	0	#NAME?	0.136041724331721	1
55	HbERF-IXb2	3.83405790253616	7.66811580507233	0	0	#NAME?	0.27627272869929	1
56	HbERF-IXb3	7.94197708382491	2.19089023002066	13.6930639376292	6.25	2.64385618977472	0.414905760425564	1
57	HbERF-IXb4	8.12455126965996	15.3362316101447	0.912870929175277	0.0595238095238095	-4.0703893278914	0.243150700373994	1
58	HbERF-IXb5	6.57267069006199	7.66811580507233	5.47722557505166	0.714285714285714	-0.485426827170242	0.922219665755815	1
59	HbERF-IXb6	0	0	0	NA	NA	NA	NA
60	HbERF-IXb7	8.48969964133007	3.286335345031	13.6930639376292	4.16666666666667	2.05889368905357	0.508652610096309	1
61	HbERF-IXb8	6.11623522547435	7.66811580507233	4.56435464587638	0.595238095238095	-0.748461233004036	0.853717712570731	1
62	HbERF-IXc1	7.94197708382491	7.66811580507233	8.21583836257749	1.07142857142857	0.0995356735509144	1	1
63	HbERF-IXc2	0.912870929175277	0	1.82574185835055	Inf	Inf	0.721317814173161	1
64	HbERF-IXc3	2.19089023002066	4.38178046004133	0	0	#NAME?	0.432474696678485	1
65	HbERF-IXc4	12.7801930084539	5.47722557505166	20.0831604418561	3.66666666666667	1.87446911791614	0.516619766874379	1
66	HbERF-IXc5	2.46475150877325	2.19089023002066	2.73861278752583	1.25	0.321928094887362	1	1
67	HbERF-IXc6	10.3154414996806	8.76356092008266	11.8673220792786	1.35416666666667	0.437405312307298	0.909563230435305	1
68	HbERF-IXc7	5.02079011046402	5.47722557505166	4.56435464587638	0.833333333333333	-0.263034405833794	1	1
69	HbERF-Va2	0	0	0	NA	NA	NA	NA
70	HbERF-Vb1	5.9336610396393	0	11.8673220792786	Inf	Inf	0.202474941600992	1
71	HbERF-Vb2	0.912870929175277	0	1.82574185835055	Inf	Inf	0.721317814173161	1
72	HbERF-Vb3	0.912870929175277	0	1.82574185835055	Inf	Inf	0.721317814173161	1
73	HbERF-VI1	0.912870929175277	0	1.82574185835055	Inf	Inf	0.721317814173161	1
74	HbERF-VI2	0.456435464587638	0	0.912870929175277	Inf	Inf	1	1
75	HbERF-VI3	2.28217732293819	0	4.56435464587638	Inf	Inf	0.457312894273656	1
76	HbERF-VI4	0.912870929175277	0	1.82574185835055	Inf	Inf	0.721317814173161	1
77	HbERF-VI5	4.65564173879391	1.09544511501033	8.21583836257749	7.5	2.90689059560852	0.468729225752903	1
78	HbERF-VIIa1	0.912870929175277	0	1.82574185835055	Inf	Inf	0.721317814173161	1
79	HbERF-VIIa10	0.912870929175277	0	1.82574185835055	Inf	Inf	0.721317814173161	1
80	HbERF-VIIa11	54.2245331930114	53.6768106355063	54.7722557505166	1.02040816326531	0.0291463456595165	0.999655345730078	1
81	HbERF-VIIa12	230.682483802592	46.008694830434	415.356272774751	9.02777777777778	3.1743709064735	0.662925316703223	1
82	HbERF-VIIa13	12.9627671942889	2.19089023002066	23.7346441585572	10.8333333333333	3.4374053123073	0.269247017840397	1
83	HbERF-VIIa14	2.28217732293819	0	4.56435464587638	Inf	Inf	0.457312894273656	1
84	HbERF-VIIa15	0	0	0	NA	NA	NA	NA
85	HbERF-VIIa16	7.5768287121548	3.286335345031	11.8673220792786	3.61111111111111	1.85244281158614	0.563558988715295	1
86	HbERF-VIIa17	8.76356092008266	17.5271218401653	0	0	#NAME?	0.118527542496267	1
87	HbERF-VIIa18	0.912870929175277	0	1.82574185835055	Inf	Inf	0.721317814173161	1
88	HbERF-VIIa19	0.456435464587638	0	0.912870929175277	Inf	Inf	1	1
89	HbERF-VIIa2	0	0	0	NA	NA	NA	NA
90	HbERF-VIIa20	35.6932533307533	17.5271218401653	53.8593848213413	3.07291666666667	1.61960864352805	0.584341258800709	1
91	HbERF-VIIa21	14.4233606809694	3.286335345031	25.5603860169077	7.77777777777778	2.95935801550265	0.321695172161569	1
92	HbERF-VIIa22	1.0041580220928	1.09544511501033	0.912870929175277	0.833333333333333	-0.263034405833794	1	1
93	HbERF-VIIa23	1.36930639376292	0	2.73861278752583	Inf	Inf	0.593124451890277	1
94	HbERF-VIIa3	11.593460800526	2.19089023002066	20.9960313710314	9.58333333333333	3.26052755022322	0.295549210307858	1
95	HbERF-VIIa4	18.3487056764231	1.09544511501033	35.6019662378358	32.5	5.02236781302845	0.143596872845268	1
96	HbERF-VIIa5*	0.456435464587638	0	0.912870929175277	Inf	Inf	1	1
97	HbERF-VIIa6	0.912870929175277	0	1.82574185835055	Inf	Inf	0.721317814173161	1
98	HbERF-VIIa7	124.606881832425	38.3405790253616	210.873184639489	5.5	2.4594316186373	0.57040142247409	1
99	HbERF-VIIa8	0.456435464587638	0	0.912870929175277	Inf	Inf	1	1
100	HbERF-VIIa9	0.547722557505166	1.09544511501033	0	0	#NAME?	0.914947975237768	1
101	HbERF-VIIIa1	5.38593848213413	4.38178046004133	6.39009650422694	1.45833333333333	0.54432051622381	0.925056998297051	1
102	HbERF-VIIIa10	50.9381978479804	74.4902678207026	27.3861278752583	0.367647058823529	-1.44360665147561	0.643650090972033	1
103	HbERF-VIIIa11	0	0	0	NA	NA	NA	NA
104	HbERF-VIIIa12	16.431676725155	21.9089023002066	10.9544511501033	0.5	-1	0.725250037619405	1
105	HbERF-VIIIa13	4.83821592462897	8.76356092008266	0.912870929175277	0.104166666666667	-3.26303440583379	0.402262261074547	1
106	HbERF-VIIIa14	1.55188057959797	2.19089023002066	0.912870929175277	0.416666666666667	-1.26303440583379	0.937467978177515	1
107	HbERF-VIIIa2	9.67643184925793	6.57267069006199	12.7801930084539	1.94444444444444	0.959358015502654	0.760624981897838	1
108	HbERF-VIIIa3	9.76771894217546	2.19089023002066	17.3445476543303	7.91666666666667	2.98489310760979	0.343334183110796	1
109	HbERF-VIIIa4	23.9172183443923	35.0542436803306	12.7801930084539	0.364583333333333	-1.45567948377619	0.604800580878279	1
110	HbERF-VIIIa5	8.76356092008266	6.57267069006199	10.9544511501033	1.66666666666667	0.736965594166206	0.830426436538605	1
111	HbERF-VIIIa6	1.82574185835055	0	3.65148371670111	Inf	Inf	0.517206074344612	1
112	HbERF-VIIIa7	3.46890953086605	3.286335345031	3.65148371670111	1.11111111111111	0.15200309344505	1	1
113	HbERF-VIIIa8	11.5021737076085	17.5271218401653	5.47722557505166	0.3125	-1.67807190511264	0.56045280009907	1
114	HbERF-VIIIa9	24.0085054373098	36.149688795341	11.8673220792786	0.328282828282828	-1.60698880705116	0.568226055577396	1
115	HbERF-VIIIb1	0	0	0	NA	NA	NA	NA
116	HbERF-VI-L1	4.2904933671238	2.19089023002066	6.39009650422694	2.91666666666667	1.54432051622381	0.710144212908202	1
117	HbERF-VI-L2	4.74692883171144	2.19089023002066	7.30296743340221	3.33333333333333	1.73696559416621	0.654220363231763	1
118	HbERF-VI-L3	14.7885090526395	2.19089023002066	27.3861278752583	12.5	3.64385618977472	0.242309976131164	1
119	HbERF-VI-L4	3.56019662378358	4.38178046004133	2.73861278752583	0.625	-0.678071905112638	0.931135427576416	1
120	HbERF-VI-L5	1.36930639376292	0	2.73861278752583	Inf	Inf	0.593124451890277	1
121	HbERF-VI-L6	2.6473256946083	4.38178046004133	0.912870929175277	0.208333333333333	-2.26303440583379	0.660064410958446	1
122	HbERF-Xa1	1.82574185835055	0	3.65148371670111	Inf	Inf	0.517206074344612	1
123	HbERF-Xa2	7.48554161923727	2.19089023002066	12.7801930084539	5.83333333333333	2.54432051622381	0.438139078469314	1
124	HbERF-Xa3	1.82574185835055	0	3.65148371670111	Inf	Inf	0.517206074344612	1
125	HbERF-Xa4	0.456435464587638	0	0.912870929175277	Inf	Inf	1	1
126	HbERF-Xa5	0.456435464587638	0	0.912870929175277	Inf	Inf	1	1
127	HbERF-Xa6	2.28217732293819	0	4.56435464587638	Inf	Inf	0.457312894273656	1
128	HbERF-Xa7	2.00831604418561	2.19089023002066	1.82574185835055	0.833333333333333	-0.263034405833794	1	1
129	HbERF-Xa8	1.09544511501033	2.19089023002066	0	0	#NAME?	0.618777187875858	1
130	HbERF-Xb1	4.19920627420627	6.57267069006199	1.82574185835055	0.277777777777778	-1.84799690655495	0.642076151425905	1
131	HbRAV-1	6.48138359714446	1.09544511501033	11.8673220792786	10.8333333333333	3.4374053123073	0.346971615864646	1
132	HbRAV-2	9.03742219883524	4.38178046004133	13.6930639376292	3.125	1.64385618977472	0.591049491125518	1
133	HbRAV-3	9.58514475634041	10.9544511501033	8.21583836257749	0.75	-0.415037499278844	0.918533465176156	1
134	HbRAV-4	4.56435464587638	0	9.12870929175277	Inf	Inf	0.261889957269163	1
135	HbSoloist1	12.1411833580312	14.2407864951343	10.041580220928	0.705128205128205	-0.504042505337589	0.880426190346154	1
136	HbSoloist2	8.94613510591771	8.76356092008266	9.12870929175277	1.04166666666667	0.0588936890535683	1	1
137	HbSoloist3	3.74277080961863	6.57267069006199	0.912870929175277	0.138888888888889	-2.84799690655495	0.503763606599082	1

## Sheet: RootvsET
	id	baseMean	baseMeanA	baseMeanB	foldChange	log2FoldChange	pval	padj
1	HbAP2-1	3.65148371670111	1.82574185835055	5.47722557505166	3	1.58496250072116	0.570944574177542	1
2	HbAP2-10	10.4980156855157	15.5188057959797	5.47722557505166	0.352941176470588	-1.50250034052918	0.370552432420127	1
3	HbAP2-11	1.0041580220928	0.912870929175277	1.09544511501033	1.2	0.263034405833794	1	1
4	HbAP2-12	4.10791918128875	2.73861278752583	5.47722557505166	2	1	0.736003164365984	1
5	HbAP2-13	2.37346441585572	3.65148371670111	1.09544511501033	0.3	-1.73696559416621	0.681536244978305	1
6	HbAP2-14	3.10376115919594	1.82574185835055	4.38178046004133	2.4	1.26303440583379	0.714293931144749	1
7	HbAP2-15	1.6431676725155	0	3.286335345031	Inf	Inf	0.378621241093554	1
8	HbAP2-16	0.456435464587638	0.912870929175277	0	0	#NAME?	1	1
9	HbAP2-17	0.912870929175277	1.82574185835055	0	0	#NAME?	0.684606354053545	1
10	HbAP2-18	9.85900603509299	10.9544511501033	8.76356092008266	0.8	-0.321928094887362	0.906322154663359	1
11	HbAP2-19	2.09960313710314	0.912870929175277	3.286335345031	3.6	1.84799690655495	0.676405590037473	1
12	HbAP2-2	1.0041580220928	0.912870929175277	1.09544511501033	1.2	0.263034405833794	1	1
13	HbAP2-20	1.55188057959797	0.912870929175277	2.19089023002066	2.4	1.26303440583379	0.915474890849182	1
14	HbAP2-3	11.7760349863611	2.73861278752583	20.8134571851963	7.6	2.92599941855622	0.0824227250461017	1
15	HbAP2-4	0	0	0	NA	NA	NA	NA
16	HbAP2-5	1.46059348668044	1.82574185835055	1.09544511501033	0.6	-0.736965594166206	1	1
17	HbAP2-6	3.46890953086605	3.65148371670111	3.286335345031	0.9	-0.15200309344505	1	1
18	HbAP2-7	0	0	0	NA	NA	NA	NA
19	HbAP2-8	5.84237394672177	7.30296743340221	4.38178046004133	0.6	-0.736965594166206	0.778025598285856	1
20	HbAP2-9	5.75108685380424	8.21583836257749	3.286335345031	0.4	-1.32192809488736	0.551600764510101	1
21	HbERF-Ia1	2.28217732293819	4.56435464587638	0	0	#NAME?	0.290903199066089	1
22	HbERF-Ib1	0.456435464587638	0.912870929175277	0	0	#NAME?	1	1
23	HbERF-Ib10	1.36930639376292	2.73861278752583	0	0	#NAME?	0.498106762373825	1
24	HbERF-Ib11	2.28217732293819	4.56435464587638	0	0	#NAME?	0.290903199066089	1
25	HbERF-Ib2	105.893027784332	157.013799818148	54.7722557505166	0.348837209302326	-1.51937415909358	0.268354930876161	1
26	HbERF-Ib3	59.6104716751456	104.980156855157	14.2407864951343	0.135652173913043	-2.88201592696949	0.0368896266619691	1
27	HbERF-Ib4	8.76356092008266	16.431676725155	1.09544511501033	0.0666666666666667	-3.90689059560852	0.0626768934747725	1
28	HbERF-Ib5	31.5853341494646	34.6890953086605	28.4815729902686	0.821052631578947	-0.2844533894687	0.84877359033531	1
29	HbERF-Ib6	10.6805898713507	19.1702895126808	2.19089023002066	0.114285714285714	-3.12928301694497	0.0842259020268505	1
30	HbERF-Ib7	8.5809867342476	7.30296743340221	9.85900603509299	1.35	0.432959407276106	0.860146531198986	1
31	HbERF-Ib8	0.456435464587638	0.912870929175277	0	0	#NAME?	1	1
32	HbERF-Ib9	2.73861278752583	5.47722557505166	0	0	#NAME?	0.22347193018398	1
33	HbERF-IIa1	8.5809867342476	7.30296743340221	9.85900603509299	1.35	0.432959407276106	0.860146531198986	1
34	HbERF-IIa2	8.30712545549502	15.5188057959797	1.09544511501033	0.0705882352941177	-3.82442843541655	0.0717583666430727	1
35	HbERF-IIb1	1.09544511501033	0	2.19089023002066	Inf	Inf	0.552138671425658	1
36	HbERF-IIb2	0.456435464587638	0.912870929175277	0	0	#NAME?	1	1
37	HbERF-IIb3	2.19089023002066	0	4.38178046004133	Inf	Inf	0.268325481787293	1
38	HbERF-IIb4	0	0	0	NA	NA	NA	NA
39	HbERF-IIIa1	1.09544511501033	0	2.19089023002066	Inf	Inf	0.552138671425658	1
40	HbERF-IIIb1	2.00831604418561	1.82574185835055	2.19089023002066	1.2	0.263034405833794	1	1
41	HbERF-IIIb2	0	0	0	NA	NA	NA	NA
42	HbERF-IIIc1	2.82989988044336	4.56435464587638	1.09544511501033	0.24	-2.05889368905357	0.549530068850192	1
43	HbERF-IIId1	0	0	0	NA	NA	NA	NA
44	HbERF-IIId2	0.912870929175277	1.82574185835055	0	0	#NAME?	0.684606354053545	1
45	HbERF-IIId3	1.36930639376292	2.73861278752583	0	0	#NAME?	0.498106762373825	1
46	HbERF-IIIe1	11.0457382430208	10.041580220928	12.0498962651137	1.2	0.263034405833794	0.925598326235948	1
47	HbERF-IIIe2	12.3237575438662	13.6930639376292	10.9544511501033	0.8	-0.321928094887362	0.88488838864161	1
48	HbERF-IIIe3	1.0041580220928	0.912870929175277	1.09544511501033	1.2	0.263034405833794	1	1
49	HbERF-IIIe4	1.46059348668044	1.82574185835055	1.09544511501033	0.6	-0.736965594166206	1	1
50	HbERF-IVa1	8.03326417674243	12.7801930084539	3.286335345031	0.257142857142857	-1.95935801550265	0.292797865785908	1
51	HbERF-IVa2	13.4192026588766	19.1702895126808	7.66811580507233	0.4	-1.32192809488736	0.395631934869914	1
52	HbERF-IVa3	1.82574185835055	3.65148371670111	0	0	#NAME?	0.379026556429034	1
53	HbERF-IXa2	3.01247406627841	2.73861278752583	3.286335345031	1.2	0.263034405833794	1	1
54	HbERF-IXb1	1.6431676725155	0	3.286335345031	Inf	Inf	0.378621241093554	1
55	HbERF-IXb2	0.547722557505166	0	1.09544511501033	Inf	Inf	0.913616537452465	1
56	HbERF-IXb3	8.48969964133007	13.6930639376292	3.286335345031	0.24	-2.05889368905357	0.260227477467645	1
57	HbERF-IXb4	1.0041580220928	0.912870929175277	1.09544511501033	1.2	0.263034405833794	1	1
58	HbERF-IXb5	4.38178046004133	5.47722557505166	3.286335345031	0.6	-0.736965594166206	0.833265656727822	1
59	HbERF-IXb6	0	0	0	NA	NA	NA	NA
60	HbERF-IXb7	9.58514475634041	13.6930639376292	5.47722557505166	0.4	-1.32192809488736	0.447753210344528	1
61	HbERF-IXb8	2.82989988044336	4.56435464587638	1.09544511501033	0.24	-2.05889368905357	0.549530068850192	1
62	HbERF-IXc1	6.29880941130941	8.21583836257749	4.38178046004133	0.533333333333333	-0.906890595608519	0.690990135021759	1
63	HbERF-IXc2	0.912870929175277	1.82574185835055	0	0	#NAME?	0.684606354053545	1
64	HbERF-IXc3	0	0	0	NA	NA	NA	NA
65	HbERF-IXc4	10.041580220928	20.0831604418561	0	0	#NAME?	0.0122646887584468	1
66	HbERF-IXc5	3.56019662378358	2.73861278752583	4.38178046004133	1.6	0.678071905112638	0.890989741079509	1
67	HbERF-IXc6	5.9336610396393	11.8673220792786	0	0	#NAME?	0.0498130836341748	1
68	HbERF-IXc7	2.28217732293819	4.56435464587638	0	0	#NAME?	0.290903199066089	1
69	HbERF-Va2	0.547722557505166	0	1.09544511501033	Inf	Inf	0.913616537452465	1
70	HbERF-Vb1	6.48138359714446	11.8673220792786	1.09544511501033	0.0923076923076923	-3.4374053123073	0.129396555458139	1
71	HbERF-Vb2	3.65148371670111	1.82574185835055	5.47722557505166	3	1.58496250072116	0.570944574177542	1
72	HbERF-Vb3	0.912870929175277	1.82574185835055	0	0	#NAME?	0.684606354053545	1
73	HbERF-VI1	0.912870929175277	1.82574185835055	0	0	#NAME?	0.684606354053545	1
74	HbERF-VI2	1.55188057959797	0.912870929175277	2.19089023002066	2.4	1.26303440583379	0.915474890849182	1
75	HbERF-VI3	2.28217732293819	4.56435464587638	0	0	#NAME?	0.290903199066089	1
76	HbERF-VI4	1.46059348668044	1.82574185835055	1.09544511501033	0.6	-0.736965594166206	1	1
77	HbERF-VI5	4.65564173879391	8.21583836257749	1.09544511501033	0.133333333333333	-2.90689059560852	0.253834634044385	1
78	HbERF-VIIa1	13.5104897517941	1.82574185835055	25.1952376452376	13.8	3.78659636189081	0.029687103817405	1
79	HbERF-VIIa10	0.912870929175277	1.82574185835055	0	0	#NAME?	0.684606354053545	1
80	HbERF-VIIa11	44.9132497154236	54.7722557505166	35.0542436803306	0.64	-0.643856189774725	0.623901536833521	1
81	HbERF-VIIa12	315.031757658388	415.356272774751	214.707242542025	0.516923076923077	-0.951978485137056	0.594780162352085	1
82	HbERF-VIIa13	26.6558311319181	23.7346441585572	29.577018105279	1.24615384615385	0.31748218985617	0.833845138571114	1
83	HbERF-VIIa14	2.28217732293819	4.56435464587638	0	0	#NAME?	0.290903199066089	1
84	HbERF-VIIa15	0	0	0	NA	NA	NA	NA
85	HbERF-VIIa16	12.5063317297013	11.8673220792786	13.145341380124	1.10769230769231	0.147557188413858	0.981511478758697	1
86	HbERF-VIIa17	6.57267069006199	0	13.145341380124	Inf	Inf	0.0288554223200425	1
87	HbERF-VIIa18	0.912870929175277	1.82574185835055	0	0	#NAME?	0.684606354053545	1
88	HbERF-VIIa19	0.456435464587638	0.912870929175277	0	0	#NAME?	1	1
89	HbERF-VIIa2	1.6431676725155	0	3.286335345031	Inf	Inf	0.378621241093554	1
90	HbERF-VIIa20	46.6477044808566	53.8593848213413	39.436024140372	0.732203389830508	-0.449683642085735	0.736587713206023	1
91	HbERF-VIIa21	25.9255343885779	25.5603860169077	26.290682760248	1.02857142857143	0.0406419844973461	1	1
92	HbERF-VIIa22	0.456435464587638	0.912870929175277	0	0	#NAME?	1	1
93	HbERF-VIIa23	1.36930639376292	2.73861278752583	0	0	#NAME?	0.498106762373825	1
94	HbERF-VIIa3	20.9047442781138	20.9960313710314	20.8134571851963	0.991304347826087	-0.0126000367796335	1	1
95	HbERF-VIIa4	35.3281049590832	35.6019662378358	35.0542436803306	0.984615384615385	-0.0223678130284543	1	1
96	HbERF-VIIa5*	1.0041580220928	0.912870929175277	1.09544511501033	1.2	0.263034405833794	1	1
97	HbERF-VIIa6	2.55603860169078	1.82574185835055	3.286335345031	1.8	0.84799690655495	0.902510600152214	1
98	HbERF-VIIa7	156.92251272523	210.873184639489	102.971840810971	0.488311688311688	-1.03412578390463	0.478539019843309	1
99	HbERF-VIIa8	1.0041580220928	0.912870929175277	1.09544511501033	1.2	0.263034405833794	1	1
100	HbERF-VIIa9	0.547722557505166	0	1.09544511501033	Inf	Inf	0.913616537452465	1
101	HbERF-VIIIa1	8.67227382716513	6.39009650422694	10.9544511501033	1.71428571428571	0.777607578663552	0.686569480043885	1
102	HbERF-VIIIa10	16.9793992826601	27.3861278752583	6.57267069006199	0.24	-2.05889368905357	0.166587276100586	1
103	HbERF-VIIIa11	0	0	0	NA	NA	NA	NA
104	HbERF-VIIIa12	6.57267069006199	10.9544511501033	2.19089023002066	0.2	-2.32192809488736	0.259587610876067	1
105	HbERF-VIIIa13	2.09960313710314	0.912870929175277	3.286335345031	3.6	1.84799690655495	0.676405590037473	1
106	HbERF-VIIIa14	2.09960313710314	0.912870929175277	3.286335345031	3.6	1.84799690655495	0.676405590037473	1
107	HbERF-VIIIa2	13.5104897517941	12.7801930084539	14.2407864951343	1.11428571428571	0.156119201917282	0.971214774111633	1
108	HbERF-VIIIa3	10.8631640571858	17.3445476543303	4.38178046004133	0.252631578947368	-1.98489310760979	0.235480362250765	1
109	HbERF-VIIIa4	17.8922702118354	12.7801930084539	23.004347415217	1.8	0.84799690655495	0.561444768312132	1
110	HbERF-VIIIa5	10.9544511501033	10.9544511501033	10.9544511501033	1	3.20342650381492e-16	1	1
111	HbERF-VIIIa6	3.46890953086605	3.65148371670111	3.286335345031	0.9	-0.15200309344505	1	1
112	HbERF-VIIIa7	5.11207720338155	3.65148371670111	6.57267069006199	1.8	0.84799690655495	0.749210436572382	1
113	HbERF-VIIIa8	3.83405790253616	5.47722557505166	2.19089023002066	0.4	-1.32192809488736	0.652597182955809	1
114	HbERF-VIIIa9	11.410886614691	11.8673220792786	10.9544511501033	0.923076923076923	-0.115477217419936	1	1
115	HbERF-VIIIb1	31.2201857777945	0	62.4403715555889	Inf	Inf	0.000211699975546842	0.419321941038414
116	HbERF-VI-L1	4.83821592462897	6.39009650422694	3.286335345031	0.514285714285714	-0.959358015502654	0.724413382683586	1
117	HbERF-VI-L2	5.29465138921661	7.30296743340221	3.286335345031	0.45	-1.15200309344505	0.631323235161831	1
118	HbERF-VI-L3	23.5520699727221	27.3861278752583	19.718012070186	0.72	-0.473931188332412	0.747217150772756	1
119	HbERF-VI-L4	1.91702895126808	2.73861278752583	1.09544511501033	0.4	-1.32192809488736	0.851984991946021	1
120	HbERF-VI-L5	1.36930639376292	2.73861278752583	0	0	#NAME?	0.498106762373825	1
121	HbERF-VI-L6	0.456435464587638	0.912870929175277	0	0	#NAME?	1	1
122	HbERF-Xa1	5.65979976088672	3.65148371670111	7.66811580507233	2.1	1.0703893278914	0.637819976218767	1
123	HbERF-Xa2	15.1536574243096	12.7801930084539	17.5271218401653	1.37142857142857	0.45567948377619	0.788275355871188	1
124	HbERF-Xa3	5.65979976088672	3.65148371670111	7.66811580507233	2.1	1.0703893278914	0.637819976218767	1
125	HbERF-Xa4	1.0041580220928	0.912870929175277	1.09544511501033	1.2	0.263034405833794	1	1
126	HbERF-Xa5	0.456435464587638	0.912870929175277	0	0	#NAME?	1	1
127	HbERF-Xa6	2.28217732293819	4.56435464587638	0	0	#NAME?	0.290903199066089	1
128	HbERF-Xa7	0.912870929175277	1.82574185835055	0	0	#NAME?	0.684606354053545	1
129	HbERF-Xa8	0	0	0	NA	NA	NA	NA
130	HbERF-Xb1	0.912870929175277	1.82574185835055	0	0	#NAME?	0.684606354053545	1
131	HbRAV-1	7.5768287121548	11.8673220792786	3.286335345031	0.276923076923077	-1.85244281158614	0.330420208959823	1
132	HbRAV-2	9.58514475634041	13.6930639376292	5.47722557505166	0.4	-1.32192809488736	0.447753210344528	1
133	HbRAV-3	8.48969964133007	8.21583836257749	8.76356092008266	1.06666666666667	0.0931094043914815	1	1
134	HbRAV-4	6.20752231839188	9.12870929175277	3.286335345031	0.36	-1.47393118833241	0.483229225795359	1
135	HbSoloist1	5.56851266796919	10.041580220928	1.09544511501033	0.109090909090909	-3.1963972128035	0.179238890208029	1
136	HbSoloist2	10.5893027784332	9.12870929175277	12.0498962651137	1.32	0.400537929583729	0.853674243837756	1
137	HbSoloist3	1.0041580220928	0.912870929175277	1.09544511501033	1.2	0.263034405833794	1	1
